# Supplementary material for: Folding pathway of a discontinuous two-domain protein
Source: Nat Commun. 2024 Jan 23;15:690. doi: 10.1038/s41467-024-44901-3 (PMC10805907; doi:10.1038/s41467-024-44901-3)
Supplement: Supplementary file 4 — Source Data [file 41467_2024_44901_MOESM4_ESM.zip]

Archive with 8 entries (8 files):
- 431958_2_data_set_8457329_s5xpwf.xlsx
- __MACOSX/._431958_2_data_set_8457329_s5xpwf.xlsx
- 431958_2_data_set_8457330_s5xpwf.xlsx
- __MACOSX/._431958_2_data_set_8457330_s5xpwf.xlsx
- 431958_2_data_set_8457331_s5xpwf.xlsx
- __MACOSX/._431958_2_data_set_8457331_s5xpwf.xlsx
- 431958_2_data_set_8457332_s5xpwf.xlsx
- __MACOSX/._431958_2_data_set_8457332_s5xpwf.xlsx
