# Supplementary material for: Folding pathway of a discontinuous two-domain protein
Source: Nat Commun. 2024 Jan 23;15:690. doi: 10.1038/s41467-024-44901-3 (PMC10805907; doi:10.1038/s41467-024-44901-3)
Supplement: Supplementary file 4 — Source Data [file 41467_2024_44901_MOESM4_ESM.zip › 431958_2_data_set_8457329_s5xpwf.xlsx]

## Sheet: 3a
NTD 0.3	'time'	'data'	'error'	'fit'	'res'		NTD 0.5	'time'	'data'	'error'	'fit'	'res'		NTD 0.9	'time'	'data'	'error'	'fit'	'res'		CTD 0.2	'time'	'data'	'error'	'fit'	'res'	CTD 0.3	'time'	'data'	'error'	'fit'	'res'	CTD 0.5	'time'	'data'	'error'	'fit'	'res'	CTD 0.9	'time'	'data'	'error'	'fit'	'res'	N-C 0.3	'time'	'data'	'error'	'fit'
	3.75e-08	20.8315	5.78607	-6.83696	4.78192			3.75e-08	-7.01657	5.49687	-0.946051	-1.10436			3.75e-08	-10.9352	5.43883	2.39803	-2.45148			3.75e-08	-1.60386	1.18438	-0.00972405	-1.34596		3.75e-08	-19.689	4.99059	-9.7967	-1.98218		3.75e-08	-21.6205	7.36053	-3.67861	-2.43758		3.75e-08	-23.7476	5.95614	-7.91917	-2.6575		3.75e-08	-23.2554	9.97991	-4.67851
	7.5e-08	-6.88673	6.32067	-6.81362	-0.0115663			7.5e-08	-5.64616	5.34435	-0.925069	-0.883381			7.5e-08	-10.1735	6.81418	2.41511	-1.84741			7.5e-08	-2.03495	1.31513	0.00636201	-1.55218		7.5e-08	-9.38209	4.82184	-9.75512	0.0773623		7.5e-08	-8.06617	8.99177	-3.65136	-0.490983		7.5e-08	-23.9088	10.7548	-7.86081	-1.49217		7.5e-08	7.17354	11.493	-4.63296
	1.125e-07	-0.120928	7.06792	-6.79037	0.943622			1.125e-07	6.31673	6.74961	-0.904168	1.06982			1.125e-07	2.67417	6.66862	2.43212	0.0362963			1.125e-07	-0.842961	1.2067	0.0223696	-0.717105		1.125e-07	-10.633	5.14421	-9.71374	-0.178708		1.125e-07	-8.50145	8.75672	-3.62424	-0.556968		1.125e-07	-20.6323	6.57224	-7.80273	-1.95208		1.125e-07	-15.4389	9.79176	-4.58788
	1.5e-07	-6.92992	9.24543	-6.76721	-0.0175987			1.5e-07	2.18844	5.00985	-0.883345	0.613149			1.5e-07	-2.8263	4.4703	2.44907	-1.18009			1.5e-07	-0.239103	1.22412	0.0382992	-0.226614		1.5e-07	-16.66	4.73221	-9.67255	-1.47657		1.5e-07	-11.0481	8.49719	-3.59725	-0.876865		1.5e-07	-22.3528	8.81143	-7.74494	-1.65783		1.5e-07	-4.29582	7.44733	-4.54325
	1.875e-07	-23.1328	7.99724	-6.74414	-2.04929			1.875e-07	-5.4168	4.61153	-0.862602	-0.987569			1.875e-07	0.643816	7.41764	2.46595	-0.245649			1.875e-07	-1.0636	1.26332	0.0541511	-0.884772		1.875e-07	-6.7869	5.06818	-9.63157	0.56128		1.875e-07	-15.0247	11.8567	-3.57039	-0.966066		1.875e-07	-13.7895	8.21047	-7.68742	-0.743202		1.875e-07	-7.64522	9.03205	-4.49907
	2.25e-07	-0.352136	5.59653	-6.72115	1.13803			2.25e-07	14.5643	7.43512	-0.841938	2.07209			2.25e-07	-9.42898	4.84809	2.48277	-2.457			2.25e-07	0.636687	1.4464	0.0699257	0.391843		2.25e-07	-14.7935	5.52556	-9.59078	-0.941577		2.25e-07	-14.1539	7.9839	-3.54367	-1.32895		2.25e-07	-1.24192	8.96207	-7.63019	0.712812		2.25e-07	-3.46355	7.92607	-4.45535
	2.625e-07	-0.181842	7.49236	-6.69824	0.86974			2.625e-07	7.34545	5.78144	-0.821353	1.41259			2.625e-07	4.1855	6.25297	2.49952	0.269629			2.625e-07	-1.3797	1.38191	0.0856234	-1.06036		2.625e-07	-22.5036	5.35264	-9.55019	-2.42001		2.625e-07	-1.87059	10.5841	-3.51707	0.155562		2.625e-07	-3.60868	10.555	-7.57324	0.375608		2.625e-07	-5.63822	10.9711	-4.41206
	3e-07	-14.1742	5.84554	-6.67543	-1.28282			3e-07	-3.34443	7.08065	-0.800845	-0.35923			3e-07	1.58278	6.67706	2.51621	-0.139797			3e-07	1.29915	1.3814	0.101245	0.867162		3e-07	-20.1256	5.7558	-9.5098	-1.84437		3e-07	-2.27588	7.26758	-3.4906	0.167142		3e-07	2.28127	9.33548	-7.51657	1.04953		3e-07	10.7361	6.55273	-4.36922
	3.375e-07	16.477	7.80194	-6.65269	2.96461			3.375e-07	-0.611541	4.3104	-0.780416	0.0391785			3.375e-07	3.14003	7.38397	2.53284	0.0822318			3.375e-07	1.29312	1.21783	0.11679	0.965926		3.375e-07	-7.89725	4.81882	-9.46959	0.326293		3.375e-07	-24.9575	6.47866	-3.46426	-3.31755		3.375e-07	6.82618	8.72208	-7.46017	1.63795		3.375e-07	-0.387384	6.98941	-4.32681
	3.75e-07	-18.9834	6.63265	-6.63005	-1.86251			3.75e-07	-11.7608	7.13928	-0.760064	-1.54088			3.75e-07	-9.24004	4.90033	2.5494	-2.40584			3.75e-07	-0.661825	1.1305	0.132259	-0.702419		3.75e-07	-12.9401	4.04088	-9.42959	-0.868745		3.75e-07	-5.82768	7.85263	-3.43804	-0.304311		3.75e-07	-0.174004	11.0091	-7.40405	0.656732		3.75e-07	-8.49471	5.45346	-4.28483
	4.125e-07	-5.09627	4.85118	-6.60748	0.311515			4.125e-07	13.5815	5.45377	-0.73979	2.62594			4.125e-07	22.5548	11.1212	2.5659	1.79737			4.125e-07	-0.976188	0.978421	0.147653	-1.14863		4.125e-07	-8.15793	3.57355	-9.38977	0.344709		4.125e-07	-5.69205	6.45823	-3.41195	-0.353052		4.125e-07	-15.9568	8.89082	-7.34821	-0.968262		4.125e-07	-21.0602	8.75715	-4.24327
	4.5e-07	-7.85077	5.54547	-6.58501	-0.228252			4.5e-07	-7.17002	4.06407	-0.719592	-1.58718			4.5e-07	14.5059	8.61119	2.58233	1.38466			4.5e-07	0.926373	1.1007	0.162971	0.693562		4.5e-07	-5.29382	5.21138	-9.35014	0.778358		4.5e-07	4.00895	9.95688	-3.38599	0.742697		4.5e-07	-26.7514	9.47211	-7.29263	-2.05432		4.5e-07	-11.4232	8.49676	-4.20213
	4.875e-07	-7.75603	7.3167	-6.56261	-0.163108			4.875e-07	10.1239	5.43192	-0.699472	1.99255			4.875e-07	-3.42056	5.84415	2.59871	-1.02996			4.875e-07	-0.514891	1.20941	0.178215	-0.573096		4.875e-07	-19.6573	5.22659	-9.31071	-1.9796		4.875e-07	-11.1375	7.88898	-3.36016	-0.985848		4.875e-07	-9.40824	7.68199	-7.23733	-0.282598		4.875e-07	-12.1485	7.70602	-4.16142
	5.25e-07	-7.18547	5.92377	-6.5403	-0.108912			5.25e-07	1.61676	6.35871	-0.679428	0.36111			5.25e-07	3.29051	5.25105	2.61502	0.12864			5.25e-07	-1.10856	1.08042	0.193385	-1.20504		5.25e-07	-9.08619	5.07612	-9.27146	0.0364976		5.25e-07	7.6996	10.5408	-3.33445	1.04679		5.25e-07	-38.9056	9.58612	-7.18229	-3.3093		5.25e-07	-10.0103	9.21415	-4.12111
	5.625e-07	-15.065	8.43907	-6.51807	-1.01278			5.625e-07	-1.74466	5.50121	-0.65946	-0.197266			5.625e-07	2.349	5.52316	2.63127	-0.0511054			5.625e-07	0.136238	1.30266	0.208481	-0.0554578		5.625e-07	-7.62604	4.69285	-9.2324	0.342299		5.625e-07	-9.8529	11.4839	-3.30886	-0.569846		5.625e-07	-26.3941	10.6025	-7.12753	-1.81718		5.625e-07	9.45809	12.8596	-4.08121
	6e-07	-21.4499	6.87383	-6.49593	-2.17549			6e-07	-15.209	5.36171	-0.639568	-2.71732			6e-07	-0.462218	5.08567	2.64745	-0.611458			6e-07	-1.97723	0.845645	0.223503	-2.60243		6e-07	-10.4142	5.48016	-9.19353	-0.222735		6e-07	5.55896	11.5457	-3.28339	0.76586		6e-07	7.77293	9.78134	-7.07303	1.51778		6e-07	0.12302	7.64005	-4.04172
	6.375e-07	-8.07536	8.06491	-6.47387	-0.198576			6.375e-07	-11.1895	5.85139	-0.619751	-1.80637			6.375e-07	8.21163	7.27833	2.66358	0.76227			6.375e-07	-0.793384	1.13656	0.238452	-0.90786		6.375e-07	-13.5316	5.23855	-9.15485	-0.835488		6.375e-07	-18.3878	9.71608	-3.25805	-1.55719		6.375e-07	2.65978	10.6582	-7.0188	0.908089		6.375e-07	-10.1979	6.43354	-4.00262
	6.75e-07	-18.9852	6.40067	-6.45189	-1.95812			6.75e-07	-8.38636	6.0271	-0.60001	-1.29189			6.75e-07	-15.9746	15.8782	2.67964	-1.17483			6.75e-07	-3.00163	1.28324	0.253329	-2.53652		6.75e-07	-7.06115	4.50103	-9.11635	0.456605		6.75e-07	-1.23728	10.0883	-3.23284	0.19781		6.75e-07	-5.15124	10.246	-6.96483	0.177005		6.75e-07	11.1908	8.39666	-3.96392
	7.125e-07	1.92546	7.24042	-6.42999	1.154			7.125e-07	-8.34943	6.7608	-0.580344	-1.14914			7.125e-07	0.662519	6.05622	2.69565	-0.335709			7.125e-07	1.24699	1.20004	0.268132	0.815688		7.125e-07	-3.91256	5.44959	-9.07803	0.947864		7.125e-07	9.8093	9.67	-3.20774	1.34613		7.125e-07	-0.532823	8.17749	-6.91113	0.779983		7.125e-07	-11.8326	7.32755	-3.92561
	7.5e-07	-18.7512	5.71537	-6.40817	-2.15962			7.5e-07	-9.83454	6.71846	-0.560752	-1.38034			7.5e-07	7.60699	6.54879	2.71159	0.747527			7.5e-07	-1.06756	1.29174	0.282864	-1.04544		7.5e-07	-10.5764	5.48896	-9.0399	-0.279918		7.5e-07	-7.0714	9.86006	-3.18276	-0.394383		7.5e-07	-12.9271	7.90904	-6.85769	-0.767405		7.5e-07	0.812681	8.25528	-3.88769
	7.875e-07	7.60705	7.37518	-6.38644	1.89738			7.875e-07	-5.25697	5.45214	-0.541235	-0.864932			7.875e-07	-1.30222	4.83992	2.72747	-0.832595			7.875e-07	1.21678	1.10483	0.297524	0.832036		7.875e-07	6.53063	5.77678	-9.00195	2.6888		7.875e-07	3.82691	12.5649	-3.15791	0.555898		7.875e-07	-2.31198	8.31263	-6.80451	0.540446		7.875e-07	-7.42248	9.51035	-3.85015
	8.25e-07	4.21062	6.52824	-6.36479	1.61995			8.25e-07	-8.55858	3.56688	-0.521792	-2.25317			8.25e-07	1.19678	4.45746	2.74329	-0.346948			8.25e-07	-0.488223	0.859776	0.312112	-0.930864		8.25e-07	-0.83503	3.76232	-8.96419	2.16068		8.25e-07	-3.21347	6.85711	-3.13318	-0.0117098		8.25e-07	-6.9484	6.14565	-6.75159	-0.0320255		8.25e-07	-4.55035	7.69703	-3.813
	9e-07	-0.352322	4.01363	-6.32172	1.48728			9e-07	-1.01675	4.25263	-0.483127	-0.12548			9e-07	-6.88037	4.19043	2.77475	-2.30409			9e-07	-0.624126	0.82084	0.341076	-1.17587		9e-07	-11.5886	3.76415	-8.8892	-0.717146		9e-07	5.76984	6.6192	-3.08407	1.33761		9e-07	-10.4731	6.51741	-6.64652	-0.587133		9e-07	-2.59992	5.63679	-3.7398
	9.75e-07	-12.4722	3.64862	-6.27898	-1.69742			9.75e-07	4.67545	5.71216	-0.444755	0.896369			9.75e-07	-1.69348	3.9263	2.80597	-1.14598			9.75e-07	-0.0241168	0.692409	0.369758	-0.568847		9.75e-07	-11.6851	3.63188	-8.81492	-0.790271		9.75e-07	-10.7987	9.42661	-3.03543	-0.823546		9.75e-07	7.63518	5.86138	-6.54247	2.41883		9.75e-07	4.57374	6.77154	-3.66808
	1.05e-06	-24.8844	3.98673	-6.23655	-4.67749			1.05e-06	0.875374	5.03579	-0.406674	0.254587			1.05e-06	2.61974	4.38601	2.83695	-0.0495239			1.05e-06	1.36935	0.791596	0.398161	1.22687		1.05e-06	-13.7974	3.54424	-8.74136	-1.42654		1.05e-06	6.36733	7.60823	-2.98726	1.22954		1.05e-06	-6.28755	6.50843	-6.43944	0.0233368		1.05e-06	-2.48254	6.36621	-3.59779
	1.125e-06	-6.68244	3.6705	-6.19444	-0.132952			1.125e-06	-2.43594	3.95846	-0.368881	-0.522188			1.125e-06	-12.6226	3.41462	2.8677	-4.53645			1.125e-06	0.605815	0.810231	0.426289	0.221575		1.125e-06	-10.8594	2.95679	-8.6685	-0.740962		1.125e-06	-5.77958	4.52605	-2.93955	-0.627484		1.125e-06	-7.91359	5.39295	-6.3374	-0.292268		1.125e-06	0.318937	6.09933	-3.52892
	1.2e-06	-8.87366	6.30719	-6.15264	-0.431416			1.2e-06	-1.48654	5.39396	-0.331375	-0.214159			1.2e-06	-9.96488	5.72141	2.89821	-2.24824			1.2e-06	-0.448234	0.830683	0.454143	-1.08631		1.2e-06	-12.6901	3.35084	-8.59634	-1.22171		1.2e-06	-5.41737	7.75135	-2.89231	-0.325758		1.2e-06	0.511101	5.97075	-6.23637	1.13009		1.2e-06	2.55893	5.90046	-3.46143
	1.275e-06	-10.091	4.84601	-6.11116	-0.821268			1.275e-06	-6.39677	4.29717	-0.294153	-1.42015			1.275e-06	-2.97858	3.7175	2.92849	-1.58899			1.275e-06	0.658219	0.757701	0.481726	0.232932		1.275e-06	-6.58198	3.582	-8.52486	0.542403		1.275e-06	-7.54901	5.0208	-2.84551	-0.936803		1.275e-06	-10.8233	6.86445	-6.13631	-0.682797		1.275e-06	-8.08545	6.8988	-3.39529
	1.35e-06	-5.15785	4.65259	-6.06998	0.196048			1.35e-06	1.9034	3.73298	-0.257212	0.57879			1.35e-06	10.7773	4.71587	2.95854	1.65797			1.35e-06	0.594075	0.794569	0.509042	0.107019		1.35e-06	-6.44773	3.48805	-8.45407	0.575205		1.35e-06	-6.70661	6.52355	-2.79917	-0.598975		1.35e-06	-3.04008	5.50772	-6.03723	0.544173		1.35e-06	-7.14288	6.05816	-3.33048
	1.425e-06	-0.943302	5.44928	-6.02911	0.933298			1.425e-06	-2.82347	4.82629	-0.220551	-0.539321			1.425e-06	0.533433	4.44531	2.98836	-0.552251			1.425e-06	1.6533	0.753235	0.536092	1.48321		1.425e-06	-11.0952	4.63698	-8.38396	-0.58471		1.425e-06	10.9628	6.301	-2.75328	2.17681		1.425e-06	2.64763	6.11678	-5.93911	1.4038		1.425e-06	-4.21889	6.44803	-3.26697
	1.5e-06	-4.01232	4.74351	-5.98854	0.416616			1.5e-06	0.380309	3.70344	-0.184168	0.15242			1.5e-06	-1.229	3.23694	3.01796	-1.31203			1.5e-06	1.75047	0.687744	0.562879	1.72679		1.5e-06	-17.3488	3.66182	-8.31451	-2.46715		1.5e-06	-19.5675	5.80166	-2.70782	-2.90601		1.5e-06	-15.5513	6.72029	-5.84195	-1.44479		1.5e-06	4.45777	6.41661	-3.20473
	1.65e-06	-10.6287	2.85613	-5.9083	-1.65273			1.65e-06	7.77119	3.07317	-0.112226	2.56524			1.65e-06	8.25946	3.59594	3.07647	1.44134			1.65e-06	0.713934	0.560357	0.615675	0.175351		1.65e-06	-5.50953	3.0363	-8.1776	0.878726		1.65e-06	5.69736	4.35508	-2.61822	1.9094		1.65e-06	-0.327129	5.90925	-5.65045	0.900845		1.65e-06	-3.33659	3.65384	-3.08396
	1.8e-06	-7.96748	3.01909	-5.82926	-0.708237			1.8e-06	-3.7719	2.83829	-0.0413677	-1.31436			1.8e-06	6.80729	2.8753	3.1341	1.2775			1.8e-06	-0.134494	0.562882	0.667451	-1.42471		1.8e-06	-8.22137	2.87573	-8.04328	-0.0619262		1.8e-06	-4.90583	3.87046	-2.53034	-0.613749		1.8e-06	-0.0552592	4.42138	-5.46265	1.22301		1.8e-06	0.0085178	3.68446	-2.96796
	1.95e-06	-4.30662	2.53	-5.75138	0.571051			1.95e-06	-0.974809	2.54428	0.0284225	-0.394309			1.95e-06	7.70199	3.84548	3.19086	1.1731			1.95e-06	1.90818	0.541883	0.718226	2.19595		1.95e-06	-7.26427	2.04475	-7.91152	0.316542		1.95e-06	2.76181	4.355	-2.44413	1.19539		1.95e-06	3.33405	5.04265	-5.27849	1.70794		1.95e-06	2.39058	4.80207	-2.85656
	2.1e-06	-2.57367	3.58681	-5.67465	0.864551			2.1e-06	-5.49488	3.13617	0.0971614	-1.78308			2.1e-06	5.57877	3.81488	3.24676	0.611292			2.1e-06	0.408922	0.588177	0.76802	-0.610528		2.1e-06	-5.62346	2.54474	-7.78225	0.848338		2.1e-06	4.93018	5.29374	-2.35958	1.37705		2.1e-06	-6.53341	4.94857	-5.0979	-0.290087		2.1e-06	-10.7682	5.95572	-2.74955
	2.25e-06	-4.77335	3.24173	-5.59905	0.25471			2.25e-06	-4.4006	2.73624	0.164865	-1.66852			2.25e-06	7.6731	3.79099	3.30181	1.15307			2.25e-06	1.37728	0.569026	0.816852	0.984892		2.25e-06	-5.16926	2.65637	-7.65544	0.935929		2.25e-06	-1.03383	5.65218	-2.27664	0.219881		2.25e-06	-5.33433	4.67126	-4.9208	-0.0885275		2.25e-06	-5.98355	4.10624	-2.64676
	2.4e-06	-7.52521	3.62393	-5.52457	-0.552065			2.4e-06	0.540827	3.40448	0.23155	0.0908443			2.4e-06	7.45864	3.10826	3.35603	1.31991			2.4e-06	2.52194	0.655171	0.864741	2.52942		2.4e-06	-6.55662	2.35418	-7.53103	0.413904		2.4e-06	-3.09967	4.62296	-2.19528	-0.195631		2.4e-06	-2.83982	3.77866	-4.74712	0.504757		2.4e-06	6.08276	4.74511	-2.54802
	2.55e-06	-11.1807	3.36745	-5.45118	-1.70144			2.55e-06	4.29892	3.5352	0.297231	1.13195			2.55e-06	0.759043	3.30819	3.40943	-0.80116			2.55e-06	2.4778	0.741661	0.911705	2.11161		2.55e-06	-10.838	2.69681	-7.40897	-1.27151		2.55e-06	-0.455615	3.82867	-2.11548	0.433536		2.55e-06	-3.51865	5.45731	-4.57681	0.193897		2.55e-06	-5.28446	6.26238	-2.45316
	2.7e-06	-7.74286	3.7041	-5.37888	-0.638208			2.7e-06	3.12633	2.83195	0.361924	0.976148			2.7e-06	3.21261	3.30127	3.46203	-0.075552			2.7e-06	1.96218	0.473501	0.957762	2.12127		2.7e-06	-4.43528	2.54178	-7.28922	1.12281		2.7e-06	-1.4773	4.43677	-2.03721	0.126196		2.7e-06	-1.86625	5.68952	-4.40978	0.447057		2.7e-06	-4.57554	3.51162	-2.36203
	2.85e-06	-11.629	3.87207	-5.30764	-1.63255			2.85e-06	-2.2489	2.44353	0.425644	-1.09454			2.85e-06	7.51077	3.30819	3.51383	1.2082			2.85e-06	0.716757	0.509066	1.00293	-0.562154		2.85e-06	-1.95551	2.9195	-7.17174	1.78668		2.85e-06	0.733611	5.56244	-1.96042	0.484326		2.85e-06	-4.3433	4.10237	-4.24599	-0.02372		2.85e-06	-4.35252	4.67201	-2.27446
	3e-06	-4.115	2.67823	-5.23745	0.419101			3e-06	0.275227	3.56408	0.488407	-0.0598135			3e-06	2.31437	3.51914	3.56484	-0.355335			3e-06	0.602087	0.557948	1.04723	-0.797816		3e-06	-4.52052	2.04608	-7.05647	1.23942		3e-06	-0.560215	5.67687	-1.8851	0.233384		3e-06	5.35935	4.2045	-4.08536	2.24634		3e-06	2.1956	3.89559	-2.19033
	3.3e-06	-5.89978	2.14558	-5.10015	-0.372688			3.3e-06	-0.15177	2.30047	0.611118	-0.331622			3.3e-06	10.1266	2.25389	3.66457	2.86707			3.3e-06	1.51236	0.403138	1.13327	0.940339		3.3e-06	-7.15815	1.95551	-6.83243	-0.166564		3.3e-06	8.06466	3.44208	-1.73875	2.84811		3.3e-06	-0.531265	2.98206	-3.77337	1.0872		3.3e-06	-2.09995	4.30743	-2.0318
	3.6e-06	-2.65741	2.27915	-4.96685	1.01328			3.6e-06	1.50699	2.2842	0.730172	0.340082			3.6e-06	-0.790022	2.80531	3.76132	-1.6224			3.6e-06	1.41627	0.361519	1.21603	0.55389		3.6e-06	-5.3003	1.88303	-6.61677	0.69912		3.6e-06	1.76919	3.31039	-1.59792	1.01713		3.6e-06	-5.02883	3.06029	-3.47331	-0.508293		3.6e-06	-1.43814	3.76493	-1.88537
	3.9e-06	-8.1368	2.77287	-4.83742	-1.18988			3.9e-06	-0.348991	1.86607	0.845681	-0.640208			3.9e-06	4.76375	1.94601	3.85516	0.466899			3.9e-06	1.14635	0.42209	1.29563	-0.353664		3.9e-06	-6.41458	1.96718	-6.40915	-0.00275931		3.9e-06	-0.00951676	3.99786	-1.4624	0.363414		3.9e-06	-4.08873	2.84554	-3.18472	-0.317691		3.9e-06	-5.37672	3.6136	-1.75009
	4.2e-06	-2.95112	2.52637	-4.71176	0.696906			4.2e-06	3.85507	2.48737	0.957754	1.16481			4.2e-06	0.284748	2.70127	3.9462	-1.35545			4.2e-06	1.45764	0.399291	1.37219	0.214026		4.2e-06	-8.08885	1.99603	-6.20927	-0.941658		4.2e-06	1.08458	3.15448	-1.33198	0.766071		4.2e-06	-2.09724	3.10321	-2.90718	0.260998		4.2e-06	-1.13985	3.54806	-1.62506
	4.5e-06	-7.00828	2.62998	-4.58975	-0.919602			4.5e-06	3.01126	2.30563	1.0665	0.843485			4.5e-06	5.2788	2.73948	4.03452	0.454205			4.5e-06	1.84673	0.497526	1.44582	0.805804		4.5e-06	-6.44898	1.78496	-6.01684	-0.242104		4.5e-06	-0.266479	2.77372	-1.20647	0.338892		4.5e-06	1.09451	3.13925	-2.64024	1.18969		4.5e-06	-3.12178	4.21956	-1.50947
	4.8e-06	-3.30405	2.30518	-4.47127	0.506346			4.8e-06	-2.83161	1.94765	1.17201	-2.05562			4.8e-06	7.90279	2.63457	4.1202	1.43575			4.8e-06	2.30057	0.47642	1.51665	1.64542		4.8e-06	-5.06361	2.1363	-5.83155	0.359474		4.8e-06	-3.47561	2.83333	-1.08568	-0.843503		4.8e-06	1.00507	2.76478	-2.3835	1.22562		4.8e-06	2.41444	2.60427	-1.40256
	5.1e-06	2.07238	1.92864	-4.35622	3.33322			5.1e-06	0.608653	1.93112	1.27439	-0.344741			5.1e-06	7.37129	2.28086	4.20332	1.38894			5.1e-06	2.19711	0.446412	1.58479	1.37167		5.1e-06	-9.3535	1.80233	-5.65314	-2.05309		5.1e-06	4.47043	2.95518	-0.969432	1.84079		5.1e-06	-10.1928	2.81264	-2.13657	-2.86429		5.1e-06	-3.13813	2.90946	-1.30365
	5.4e-06	-2.05585	2.08339	-4.24448	1.05051			5.4e-06	-2.62245	2.01492	1.37373	-1.98329			5.4e-06	4.93501	1.87687	4.28396	0.346885			5.4e-06	1.50592	0.426247	1.65032	-0.338775		5.4e-06	-4.97635	1.72845	-5.48135	0.292169		5.4e-06	1.40306	2.63365	-0.857541	0.858355		5.4e-06	0.541144	3.62299	-1.89906	0.673533		5.4e-06	-1.82744	2.90874	-1.2121
	5.7e-06	-5.94378	2.71194	-4.13597	-0.666608			5.7e-06	3.00644	2.32473	1.47014	0.660854			5.7e-06	2.97155	2.07824	4.36219	-0.669147			5.7e-06	2.27858	0.390383	1.71336	1.44786		5.7e-06	-2.18777	1.94431	-5.31591	1.60887		5.7e-06	-1.60474	2.74806	-0.749843	-0.31109		5.7e-06	2.96476	3.31327	-1.67061	1.39903		5.7e-06	-0.200329	2.99471	-1.12731
	6e-06	-5.23181	2.01719	-4.03058	-0.595495			6e-06	5.32919	2.11946	1.56369	1.77663			6e-06	10.6709	2.61755	4.4381	2.38117			6e-06	2.32429	0.435568	1.774	1.26338		6e-06	-1.58938	1.46613	-5.15658	2.43307		6e-06	-2.17839	2.95169	-0.646176	-0.519099		6e-06	-7.32058	3.60561	-1.45088	-1.62793		6e-06	-1.01427	2.65391	-1.04875
	6.6e-06	-8.67502	1.92106	-3.8288	-2.52268			6.6e-06	0.833379	1.38904	1.74258	-0.654553			6.6e-06	3.88475	1.74822	4.5832	-0.399519			6.6e-06	1.62006	0.334523	1.88846	-0.802328		6.6e-06	-4.25408	1.23124	-4.85531	0.488312		6.6e-06	-3.00461	2.32276	-0.45032	-1.09968		6.6e-06	0.403578	1.94315	-1.03621	0.740956		6.6e-06	-4.75405	2.67055	-0.908381
	7.2e-06	-6.30127	1.77442	-3.63839	-1.50071			7.2e-06	3.46187	1.51872	1.91108	1.02112			7.2e-06	5.30447	1.88259	4.71981	0.310564			7.2e-06	1.76768	0.310512	1.99439	-0.730111		7.2e-06	-4.10512	1.51373	-4.57578	0.310932		7.2e-06	0.114288	2.28891	-0.268797	0.167365		7.2e-06	1.95898	2.24289	-0.652515	1.16434		7.2e-06	2.22071	2.38508	-0.787469
	7.8e-06	-2.00334	2.38281	-3.45868	0.610767			7.8e-06	4.94593	1.58722	2.0698	1.81205			7.8e-06	4.92915	1.42052	4.84843	0.0568291			7.8e-06	2.30534	0.313369	2.09243	0.679413		7.8e-06	-4.59517	1.15283	-4.31634	-0.241866		7.8e-06	5.18006	2.25089	-0.100523	2.346		7.8e-06	-2.64263	2.25895	-0.297449	-1.03817		7.8e-06	-3.70872	2.73237	-0.68304
	8.4e-06	-0.24757	1.79505	-3.28903	1.69436			8.4e-06	3.38537	1.48118	2.21934	0.78723			8.4e-06	8.36403	1.72056	4.96955	1.9729			8.4e-06	1.94746	0.302324	2.18319	-0.779705		8.4e-06	-4.1029	1.31428	-4.07546	-0.0208809		8.4e-06	2.88316	2.91305	0.0555057	0.970686		8.4e-06	-1.44438	2.46289	0.031157	-0.599108		8.4e-06	-2.67052	2.4174	-0.592575
	9e-06	-5.62974	1.68594	-3.12883	-1.48339			9e-06	0.275959	1.56041	2.36025	-1.33573			9e-06	9.34824	1.74197	5.08361	2.44816			9e-06	2.46963	0.349889	2.26721	0.578531		9e-06	-4.66375	1.52009	-3.85174	-0.534179		9e-06	3.32772	2.96139	0.200215	1.05609		9e-06	1.36175	2.45582	0.335309	0.417964		9e-06	-3.41625	2.67587	-0.513937
	9.6e-06	-4.67696	1.68734	-2.97752	-1.00717			9.6e-06	6.1031	1.44851	2.49305	2.49225			9.6e-06	8.74543	1.64578	5.19105	2.1597			9.6e-06	2.75596	0.281223	2.34501	1.46131		9.6e-06	-4.06111	1.29159	-3.64389	-0.323027		9.6e-06	-0.76974	2.18813	0.334462	-0.504633		9.6e-06	-1.17067	2.40121	0.616859	-0.74443		9.6e-06	-1.13038	2.60079	-0.445322
	1.02e-05	-2.27975	2.08362	-2.83455	0.266269			1.02e-05	2.84878	1.64853	2.61822	0.139859			1.02e-05	4.97123	1.37841	5.29227	-0.232905			1.02e-05	1.88575	0.372689	2.41706	-1.4256		1.02e-05	-4.13253	1.41794	-3.4507	-0.480859		1.02e-05	-2.29408	2.14009	0.459038	-1.28645		1.02e-05	-2.92439	2.9255	0.877518	-1.29957		1.02e-05	-2.10109	3.06269	-0.385199
	1.08e-05	-5.49823	1.83945	-2.69944	-1.52154			1.08e-05	4.23141	1.47767	2.73623	1.01185			1.08e-05	3.22701	1.91326	5.38762	-1.12928			1.08e-05	1.73232	0.287942	2.48378	-2.60979		1.08e-05	-2.89028	1.74857	-3.27107	0.21777		1.08e-05	1.14226	1.73724	0.574674	0.326717		1.08e-05	2.8747	2.12959	1.11887	0.824492		1.08e-05	-1.0691	1.8275	-0.332272
	1.14e-05	0.2217	1.88245	-2.57171	1.48392			1.14e-05	2.72077	1.40915	2.8475	-0.0899351			1.14e-05	3.93423	1.75301	5.47748	-0.880343			1.14e-05	3.0407	0.359976	2.5456	1.37536		1.14e-05	-3.08981	1.29277	-3.10396	0.0109521		1.14e-05	3.1498	2.37419	0.682048	1.03941		1.14e-05	1.80911	2.07314	1.34238	0.225134		1.14e-05	-2.6107	2.75292	-0.285444
	1.2e-05	-0.246191	1.58419	-2.45091	1.3917			1.2e-05	2.66841	1.27519	2.95245	-0.222739			1.2e-05	8.70152	1.76676	5.56216	1.7769			1.2e-05	2.20543	0.292737	2.60287	-1.35769		1.2e-05	-2.51585	1.12827	-2.94845	0.383417		1.2e-05	-1.21843	2.23699	0.781783	-0.894156		1.2e-05	4.97954	2.92993	1.54939	1.17073		1.2e-05	3.98801	2.53176	-0.243786
	1.32e-05	-2.80573	1.4395	-2.22849	-0.400999			1.32e-05	3.6161	1.43773	3.14484	0.327778			1.32e-05	5.92685	1.11772	5.71724	0.187538			1.32e-05	2.65333	0.260592	2.70513	-0.198804		1.32e-05	-2.71453	1.057	-2.66872	-0.0433349		1.32e-05	-2.72491	1.61108	0.960606	-2.2876		1.32e-05	-1.80192	1.72289	1.91883	-2.15959		1.32e-05	0.746917	2.30089	-0.172954
	1.44e-05	-1.88715	1.90278	-2.02914	0.0746245			1.44e-05	6.30269	0.935078	3.3162	3.19385			1.44e-05	4.41295	0.923353	5.85512	-1.56189			1.44e-05	2.65997	0.261531	2.79303	-0.508762		1.44e-05	-1.83542	1.02593	-2.42567	0.575334		1.44e-05	-2.54648	1.67236	1.11526	-2.18956		1.44e-05	1.91448	1.61069	2.23609	-0.199678		1.44e-05	0.975803	2.06071	-0.114822
	1.56e-05	-4.38028	1.50558	-1.8502	-1.68047			1.56e-05	5.35151	1.26259	3.46895	1.49103			1.56e-05	5.24118	1.11188	5.97781	-0.662513			1.56e-05	2.36805	0.240744	2.86864	-2.07934		1.56e-05	-3.38407	1.25913	-2.21395	-0.929307		1.56e-05	0.971331	1.55656	1.24925	-0.178547		1.56e-05	0.975973	1.70036	2.50878	-0.901462		1.56e-05	1.75239	1.87699	-0.065836
	1.68e-05	-1.97289	1.6547	-1.68928	-0.171396			1.68e-05	1.03465	1.2266	3.60528	-2.09573			1.68e-05	7.99742	1.16429	6.08708	1.64077			1.68e-05	2.45784	0.269118	2.93375	-1.76841		1.68e-05	-0.600047	1.05045	-2.02902	1.36035		1.68e-05	-0.819857	1.64514	1.36559	-1.32843		1.68e-05	3.10302	1.91022	2.74338	0.188272		1.68e-05	0.205241	1.89368	-0.0234487
	1.8e-05	-0.796486	1.28279	-1.54431	0.58297			1.8e-05	4.13732	1.09819	3.72708	0.37356			1.8e-05	6.45281	1.32101	6.18449	0.203117			1.8e-05	2.51429	0.205645	2.9899	-2.3128		1.8e-05	-1.0405	1.00204	-1.867	0.82482		1.8e-05	0.34165	1.78869	1.46684	-0.629056		1.8e-05	1.31458	1.79132	2.94544	-0.910421		1.8e-05	0.471255	2.36736	0.014167
	1.92e-05	-2.25426	1.50791	-1.41344	-0.557605			1.92e-05	4.53751	1.1374	3.83605	0.616732			1.92e-05	6.26696	1.15071	6.27142	-0.00387311			1.92e-05	2.48013	0.25299	3.03839	-2.20667		1.92e-05	-1.22966	0.961402	-1.72457	0.514781		1.92e-05	-2.18121	1.64014	1.55518	-2.27809		1.92e-05	1.74272	1.65859	3.11969	-0.830206		1.92e-05	0.0280468	2.00484	0.0483212
	2.04e-05	-4.44045	1.92279	-1.29504	-1.63586			2.04e-05	3.65489	0.91315	3.93367	-0.305289			2.04e-05	6.77556	1.18939	6.34907	0.358576			2.04e-05	2.72422	0.25736	3.08032	-1.38367		2.04e-05	-1.7958	0.773877	-1.59889	-0.254446		2.04e-05	1.4185	1.83112	1.63249	-0.116863		2.04e-05	1.53017	1.65607	3.27018	-1.05068		2.04e-05	-0.0867194	2.44224	0.0799534
	2.16e-05	0.652704	1.83164	-1.18768	1.00477			2.16e-05	3.04986	1.00129	4.02126	-0.970146			2.16e-05	5.39757	1.45015	6.41854	-0.704049			2.16e-05	2.9381	0.266215	3.11666	-0.670725		2.16e-05	-3.64913	1.22487	-1.48754	-1.76475		2.16e-05	2.09446	1.79971	1.70037	0.218974		2.16e-05	2.69356	1.52605	3.40036	-0.463156		2.16e-05	0.944555	2.2948	0.109738
	2.28e-05	-2.64573	1.35664	-1.09008	-1.14669			2.28e-05	6.1515	1.02767	4.09998	1.99627			2.28e-05	7.13871	1.44719	6.48076	0.454637			2.28e-05	2.8967	0.278052	3.14821	-0.904528		2.28e-05	-2.35326	0.991443	-1.38845	-0.973136		2.28e-05	3.16922	1.93651	1.76018	0.727614		2.28e-05	1.16049	1.58397	3.51319	-1.48532		2.28e-05	1.40217	1.92012	0.138157
	2.4e-05	-1.4807	1.36158	-1.00112	-0.352224			2.4e-05	3.42181	1.03479	4.17086	-0.72387			2.4e-05	6.30099	1.13234	6.53658	-0.208054			2.4e-05	3.10386	0.245051	3.17567	-0.293039		2.4e-05	-1.44873	1.07834	-1.29986	-0.138054		2.4e-05	-0.128578	1.9666	1.81309	-0.987324		2.4e-05	4.92676	1.78635	3.61118	0.736461		2.4e-05	-2.13024	1.75818	0.165559
	2.64e-05	0.0445764	1.29526	-0.845291	0.687016			2.64e-05	2.8662	0.85157	4.29261	-1.67503			2.64e-05	8.18975	0.849541	6.63188	1.83377			2.64e-05	2.70056	0.192287	3.22058	-2.70444		2.64e-05	-1.23916	0.697271	-1.14835	-0.130235		2.64e-05	-2.19884	1.48573	1.90204	-2.76017		2.64e-05	2.89524	1.30058	3.77096	-0.673333		2.64e-05	-0.469817	1.7505	0.218234
	2.88e-05	-2.74183	1.23964	-0.713578	-1.63616			2.88e-05	4.92958	0.938387	4.39253	0.572312			2.88e-05	5.12066	0.85516	6.70937	-1.85779			2.88e-05	3.05584	0.220174	3.25519	-0.905411		2.88e-05	-1.63602	0.855513	-1.02339	-0.7161		2.88e-05	2.66437	1.11143	1.97356	0.621552		2.88e-05	2.22572	1.02797	3.89342	-1.62233		2.88e-05	0.586164	1.8189	0.269025
	3.12e-05	-1.4122	1.16648	-0.600827	-0.695573			3.12e-05	4.23058	0.652429	4.47536	-0.375178			3.12e-05	5.08076	0.985295	6.7729	-1.7174			3.12e-05	3.36553	0.206493	3.28225	0.403337		3.12e-05	-1.50358	0.79401	-0.917951	-0.737555		3.12e-05	1.92888	1.21644	2.03228	-0.0849986		3.12e-05	3.97389	1.00372	3.98858	-0.0146362		3.12e-05	-0.899438	2.15077	0.318582
	3.36e-05	0.844347	1.3783	-0.503016	0.977551			3.36e-05	3.97972	0.899794	4.54476	-0.627968			3.36e-05	7.34184	0.815028	6.82549	0.633542			3.36e-05	2.94444	0.200482	3.30376	-1.79229		3.36e-05	-0.577284	0.731339	-0.826922	0.341343		3.36e-05	4.29128	1.33	2.08158	1.66142		3.36e-05	1.89433	1.23097	4.06374	-1.76236		3.36e-05	-0.167275	1.54481	0.367244
	3.6e-05	-1.40681	1.24136	-0.417007	-0.797354			3.6e-05	4.98178	0.900236	4.60361	0.420077			3.6e-05	7.73828	0.769607	6.86946	1.12891			3.6e-05	3.27168	0.183613	3.3212	-0.269712		3.6e-05	-0.735023	0.804513	-0.74656	0.0143397		3.6e-05	2.47561	1.29553	2.12394	0.271449		3.6e-05	1.89996	1.30129	4.12422	-1.70927		3.6e-05	-0.814542	2.01765	0.415187
	3.84e-05	-2.05158	1.02872	-0.340354	-1.66346			3.84e-05	3.86735	0.796474	4.65413	-0.987833			3.84e-05	5.36883	0.816554	6.90666	-1.88331			3.84e-05	3.37683	0.201671	3.33564	0.20427		3.84e-05	-2.10059	1.03124	-0.674135	-1.38325		3.84e-05	2.60885	1.0137	2.16115	0.441651		3.84e-05	2.89731	1.51651	4.17393	-0.841819		3.84e-05	1.17741	1.96277	0.462503
	4.08e-05	0.196522	0.975808	-0.271145	0.479262			4.08e-05	4.01928	0.868487	4.69808	-0.781593			4.08e-05	5.16611	0.798796	6.93849	-2.21881			4.08e-05	3.3981	0.206301	3.34785	0.243573		4.08e-05	-0.977774	0.71036	-0.607656	-0.521029		4.08e-05	2.85059	1.15061	2.19452	0.570187		4.08e-05	3.56153	1.08996	4.2157	-0.600173		4.08e-05	-0.647217	2.21266	0.509244
	4.32e-05	-0.276698	1.2153	-0.207889	-0.0566188			4.32e-05	4.14585	0.847483	4.73681	-0.697314			4.32e-05	5.10432	0.80802	6.96609	-2.30412			4.32e-05	3.43659	0.18142	3.35842	0.430908		4.32e-05	-0.203767	0.746986	-0.545666	0.457704		4.32e-05	-0.94556	1.25312	2.22502	-2.53015		4.32e-05	5.30487	1.17925	4.25159	0.893178		4.32e-05	1.02809	1.49748	0.555437
	4.56e-05	-0.850104	1.36831	-0.149422	-0.512078			4.56e-05	2.02738	0.931231	4.77139	-2.94665			4.56e-05	6.26984	0.790527	6.99031	-0.911374			4.56e-05	3.14204	0.182547	3.36775	-1.23645		4.56e-05	-1.28428	0.811059	-0.487103	-0.982886		4.56e-05	3.60116	1.2971	2.25335	1.0391		4.56e-05	5.45663	1.11676	4.28313	1.05081		4.56e-05	1.69407	1.64297	0.6011
	4.8e-05	-0.155756	1.18318	-0.0948318	-0.0514917			4.8e-05	3.9376	0.767202	4.80264	-1.12753			4.8e-05	7.13539	0.930351	7.01183	0.132808			4.8e-05	3.35235	0.207251	3.37615	-0.114836		4.8e-05	0.423349	0.71876	-0.431188	1.18891		4.8e-05	4.59225	1.24613	2.28001	1.85553		4.8e-05	2.82981	1.16746	4.31141	-1.26908		4.8e-05	-0.83775	1.86481	0.646244
	5.28e-05	-3.16661	0.893664	0.00540668	-3.54945			5.28e-05	4.74493	0.561858	4.85763	-0.200585			5.28e-05	5.69667	0.545955	7.04878	-2.4766			5.28e-05	3.42796	0.174172	3.39099	0.212288		5.28e-05	0.543568	0.691538	-0.325185	1.25626		5.28e-05	2.2639	0.943719	2.32974	-0.0697654		5.28e-05	5.13857	0.827231	4.36122	0.939695		5.28e-05	1.10786	1.12816	0.735006
	5.76e-05	-0.508085	0.992393	0.0968595	-0.609582			5.76e-05	4.69843	0.661424	4.90544	-0.31298			5.76e-05	8.55185	0.810986	7.07994	1.81497			5.76e-05	3.45437	0.204008	3.40409	0.246467		5.76e-05	-0.675886	0.684862	-0.224697	-0.658802		5.76e-05	3.46335	0.879825	2.37616	1.23568		5.76e-05	4.06454	0.858097	4.4052	-0.396997		5.76e-05	1.96057	1.74496	0.821775
	6.24e-05	-1.24824	1.01858	0.182007	-1.40415			6.24e-05	4.47419	0.525327	4.94832	-0.902546			6.24e-05	6.61092	0.597297	7.10713	-0.830757			6.24e-05	3.42804	0.183815	3.41608	0.065082		6.24e-05	-0.372616	0.605277	-0.128132	-0.403921		6.24e-05	4.57816	1.04961	2.42033	2.05583		6.24e-05	4.26439	1.05199	4.44558	-0.172237		6.24e-05	1.77867	1.77318	0.906594
	6.72e-05	0.435267	0.875713	0.262385	0.197419			6.72e-05	4.37513	0.69276	4.98765	-0.884169			6.72e-05	7.60715	0.64364	7.13149	0.73901			6.72e-05	3.5788	0.197666	3.42728	0.766517		6.72e-05	0.435062	0.606447	-0.034619	0.77448		6.72e-05	2.28963	1.09434	2.46279	-0.158234		6.72e-05	4.16822	0.997143	4.48357	-0.316254		6.72e-05	2.10578	1.5733	0.989501
	7.2e-05	-1.37009	1.03091	0.338954	-1.6578			7.2e-05	6.06226	0.590704	5.02428	1.7572			7.2e-05	6.51178	0.699586	7.15372	-0.917594			7.2e-05	3.40759	0.207314	3.43788	-0.146123		7.2e-05	-0.741994	0.547131	0.0563242	-1.4591		7.2e-05	2.90884	1.02196	2.50388	0.39626		7.2e-05	4.59539	1.07432	4.51981	0.0703479		7.2e-05	0.810821	1.64922	1.07053
	7.68e-05	0.139722	0.872045	0.412325	-0.312602			7.68e-05	4.15812	0.714333	5.05875	-1.26079			7.68e-05	6.35017	0.727179	7.17424	-1.13324			7.68e-05	3.47595	0.19239	3.44798	0.145376		7.68e-05	0.407553	0.655873	0.144974	0.40035		7.68e-05	2.37718	0.947387	2.54376	-0.175826		7.68e-05	5.61803	1.04556	4.55466	1.01704		7.68e-05	1.2766	1.39047	1.14973
	8.16e-05	0.217153	0.849913	0.482896	-0.31267			8.16e-05	4.2179	0.583921	5.0914	-1.49592			8.16e-05	7.38422	0.582819	7.19334	0.327502			8.16e-05	3.48355	0.21155	3.45763	0.12251		8.16e-05	-0.514517	0.616615	0.231496	-1.20985		8.16e-05	2.5502	0.976956	2.58254	-0.033102		8.16e-05	3.95682	0.892124	4.58832	-0.707852		8.16e-05	2.17363	1.68392	1.22713
	8.64e-05	0.947004	0.833829	0.550931	0.475005			8.64e-05	5.0204	0.592376	5.12246	-0.172286			8.64e-05	7.77771	0.593484	7.2112	0.954553			8.64e-05	3.79268	0.185383	3.46687	1.7575		8.64e-05	0.69917	0.631243	0.315998	0.607011		8.64e-05	3.18253	1.0343	2.62028	0.543607		8.64e-05	6.88277	1.05831	4.6209	2.13725		8.64e-05	3.14795	1.78697	1.30276
	9.12e-05	0.888929	1.01137	0.61662	0.269247			9.12e-05	5.4824	0.628344	5.15207	0.525717			9.12e-05	7.01847	0.634197	7.22794	-0.33029			9.12e-05	3.4959	0.174195	3.47573	0.11582		9.12e-05	0.10344	0.585029	0.398556	-0.504447		9.12e-05	2.54168	0.859016	2.65703	-0.134277		9.12e-05	5.12482	0.999293	4.65247	0.472686		9.12e-05	1.05849	1.75907	1.37667
	9.6e-05	-0.165216	1.00487	0.680097	-0.841218			9.6e-05	5.08469	0.653656	5.18034	-0.146339			9.6e-05	6.10541	0.624014	7.24365	-1.82406			9.6e-05	3.56664	0.166989	3.48421	0.493643		9.6e-05	-0.0809176	0.494121	0.479227	-1.13362		9.6e-05	2.14786	0.909491	2.69281	-0.599184		9.6e-05	4.48719	0.883293	4.68309	-0.22178		9.6e-05	0.109644	1.48663	1.44888
	0.0001056	0.111185	0.778042	0.800827	-0.886382			0.0001056	4.8047	0.430436	5.23317	-0.995438			0.0001056	7.51681	0.473588	7.27219	0.516517			0.0001056	3.53684	0.1669	3.5001	0.220132		0.0001056	0.571595	0.535765	0.635098	-0.118526		0.0001056	2.95739	0.793967	2.76161	0.246583		0.0001056	4.12926	0.687345	4.74157	-0.890836		0.0001056	1.91152	1.19947	1.58835
	0.0001152	0.418161	0.85209	0.913779	-0.58165			0.0001152	4.98326	0.497214	5.28139	-0.599598			0.0001152	7.76306	0.501802	7.2972	0.928381			0.0001152	3.60751	0.190399	3.51463	0.487811		0.0001152	0.697802	0.58739	0.783945	-0.146653		0.0001152	3.27355	1.02205	2.82684	0.437075		0.0001152	5.89528	0.816701	4.79656	1.34531		0.0001152	1.53932	1.42643	1.72144
	0.0001248	1.14875	0.737775	1.01947	0.175232			0.0001248	5.60623	0.53987	5.32533	0.520315			0.0001248	7.20744	0.470497	7.31892	-0.236948			0.0001248	3.86037	0.172146	3.52785	1.93161		0.0001248	0.551164	0.499695	0.926066	-0.750262		0.0001248	3.19408	0.842159	2.88867	0.362648		0.0001248	4.82509	0.884561	4.8482	-0.0261327		0.0001248	1.27581	1.45797	1.84839
	0.0001344	0.374106	0.780096	1.11834	-0.954025			0.0001344	5.29263	0.518767	5.36527	-0.140027			0.0001344	7.08428	0.515397	7.33758	-0.49147			0.0001344	3.71362	0.158659	3.53983	1.09535		0.0001344	1.46093	0.492282	1.06174	0.810911		0.0001344	2.39606	0.750194	2.94724	-0.734711		0.0001344	5.33636	0.842305	4.89666	0.522025		0.0001344	1.27411	1.46104	1.96945
	0.000144	1.14805	0.821334	1.21079	-0.0763957			0.000144	5.31778	0.570152	5.40146	-0.146765			0.000144	6.01776	0.485142	7.35338	-2.75304			0.000144	3.69514	0.153826	3.55063	0.93948		0.000144	1.5372	0.505426	1.19123	0.684517		0.000144	2.90541	1.00996	3.00268	-0.0963111		0.000144	5.90969	0.870793	4.94206	1.11121		0.000144	2.38179	1.32881	2.08484
	0.0001536	0.51297	0.991657	1.29721	-0.790841			0.0001536	5.34033	0.577673	5.43412	-0.162349			0.0001536	8.03257	0.508792	7.36648	1.30916			0.0001536	3.9396	0.17586	3.56028	2.15694		0.0001536	1.83035	0.504311	1.31478	1.02231		0.0001536	2.84715	0.835624	3.05513	-0.248891		0.0001536	5.29501	0.821606	4.98454	0.377886		0.0001536	2.3751	1.44008	2.1948
	0.0001632	0.877149	0.887688	1.37795	-0.56416			0.0001632	5.45605	0.556497	5.46347	-0.0133323			0.0001632	8.27416	0.536465	7.37705	1.67225			0.0001632	3.75146	0.156955	3.56885	1.16344		0.0001632	1.73839	0.556617	1.43265	0.549281		0.0001632	3.14447	0.720454	3.1047	0.0551915		0.0001632	4.92041	0.880868	5.02422	-0.117852		0.0001632	2.43116	1.3531	2.29953
	0.0001728	0.0736511	0.873249	1.45333	-1.57994			0.0001728	5.08736	0.480975	5.4897	-0.836524			0.0001728	7.9957	0.486415	7.38526	1.25497			0.0001728	3.776	0.157374	3.57639	1.26838		0.0001728	2.111	0.496347	1.54506	1.14019		0.0001728	2.87706	0.89892	3.15154	-0.305336		0.0001728	6.37339	1.00142	5.06122	1.31031		0.0001728	1.86045	1.45563	2.39924
	0.0001824	1.00145	0.859892	1.52367	-0.607309			0.0001824	5.1504	0.549174	5.51301	-0.660286			0.0001824	7.19124	0.561777	7.39125	-0.356035			0.0001824	3.71593	0.154767	3.58294	0.85929		0.0001824	2.50019	0.536946	1.65224	1.5792		0.0001824	2.93014	0.863984	3.19573	-0.307404		0.0001824	5.08071	0.637127	5.09566	-0.0234762		0.0001824	2.08555	1.4713	2.49412
	0.000192	0.752795	0.878526	1.58926	-0.952124			0.000192	4.64364	0.4816	5.53357	-1.84786			0.000192	7.18526	0.504187	7.39515	-0.416291			0.000192	3.7265	0.160894	3.58854	0.857476		0.000192	1.75626	0.44411	1.75441	0.00416211		0.000192	3.05581	0.688125	3.23741	-0.26391		0.000192	4.97914	0.797495	5.12765	-0.186225		0.000192	3.09891	1.30452	2.58437
	0.0002112	1.4538	0.802339	1.70729	-0.31594			0.0002112	5.72612	0.45458	5.5671	0.349814			0.0002112	7.49715	0.407513	7.39722	0.245214			0.0002112	3.77933	0.157911	3.59707	1.15419		0.0002112	2.46778	0.400867	1.94449	1.30539		0.0002112	3	0.611609	3.31361	-0.51277		0.0002112	4.79285	0.762808	5.18468	-0.513667		0.0002112	2.77754	1.22524	2.75169
	0.0002304	1.04973	0.845333	1.80946	-0.898734			0.0002304	4.98617	0.437989	5.5915	-1.38207			0.0002304	7.3041	0.44914	7.39242	-0.196651			0.0002304	3.73797	0.157838	3.60231	0.859518		0.0002304	2.05799	0.399759	2.11686	-0.147276		0.0002304	3.92159	0.607376	3.38094	0.890125		0.0002304	6.26925	0.724616	5.23311	1.42991		0.0002304	2.35802	1.30274	2.90256
	0.0002496	0.565216	0.807567	1.89755	-1.64982			0.0002496	5.57089	0.476461	5.60786	-0.0775906			0.0002496	7.24696	0.406691	7.3816	-0.331062			0.0002496	3.72546	0.147721	3.60455	0.818477		0.0002496	2.21728	0.432651	2.27294	-0.128651		0.0002496	4.0091	0.598167	3.44014	0.95117		0.0002496	6.20352	0.686554	5.27367	1.35437		0.0002496	3.78992	1.01272	3.03826
	0.0002688	0.972055	0.746159	1.97318	-1.3417			0.0002688	5.44248	0.373911	5.61713	-0.4671			0.0002688	6.88294	0.401988	7.3655	-1.20044			0.0002688	3.68896	0.15808	3.60407	0.537002		0.0002688	2.7835	0.38968	2.41404	0.948114		0.0002688	3.02811	0.645569	3.49187	-0.71838		0.0002688	5.03472	0.766796	5.30703	-0.355131		0.0002688	2.62528	1.09695	3.15996
	0.000288	0.736002	0.758604	2.03776	-1.71599			0.000288	5.75824	0.521182	5.62018	0.264899			0.000288	7.50268	0.350082	7.3448	0.450995			0.000288	3.72463	0.145874	3.6011	0.846815		0.000288	1.92397	0.398416	2.54136	-1.54961		0.000288	3.22133	0.564899	3.53676	-0.558386		0.000288	5.14768	0.702893	5.33381	-0.264815		0.000288	3.2142	1.14058	3.26873
	0.0003072	1.36185	0.702611	2.09255	-1.03997			0.0003072	5.94986	0.483691	5.61774	0.686624			0.0003072	7.22055	0.327292	7.32007	-0.304076			0.0003072	3.6276	0.151785	3.59589	0.208971		0.0003072	2.55518	0.466826	2.65602	-0.216005		0.0003072	3.61252	0.731094	3.57538	0.0508022		0.0003072	5.83778	0.751032	5.35458	0.643384		0.0003072	2.86458	1.18147	3.3656
	0.0003264	0.809312	0.573891	2.13867	-2.3164			0.0003264	5.45796	0.445081	5.6105	-0.34272			0.0003264	7.11193	0.441661	7.29184	-0.40735			0.0003264	3.60504	0.137993	3.58863	0.118967		0.0003264	2.67081	0.394753	2.75903	-0.223473		0.0003264	3.47767	0.53187	3.60825	-0.245514		0.0003264	5.62426	0.598002	5.36985	0.425422		0.0003264	3.45846	1.0843	3.45147
	0.0003456	1.70886	0.750249	2.17712	-0.624143			0.0003456	5.19196	0.41391	5.59905	-0.98352			0.0003456	6.91767	0.385511	7.26057	-0.889484			0.0003456	3.67749	0.149307	3.57952	0.656186		0.0003456	2.96244	0.435011	2.85134	0.255399		0.0003456	3.19727	0.549046	3.63586	-0.798824		0.0003456	5.47005	0.652258	5.38011	0.137882		0.0003456	3.12372	1.07696	3.52721
	0.0003648	1.34875	0.737776	2.20878	-1.1657			0.0003648	5.71796	0.464148	5.58391	0.288805			0.0003648	7.11732	0.379037	7.22668	-0.288518			0.0003648	3.5704	0.145159	3.56874	0.011445		0.0003648	2.68749	0.472015	2.93381	-0.521853		0.0003648	3.34541	0.625331	3.65866	-0.500933		0.0003648	5.63799	0.757966	5.3858	0.332715		0.0003648	2.82433	1.1398	3.59361
	0.000384	1.14803	0.670499	2.23443	-1.62029			0.000384	5.60219	0.492416	5.56555	0.0744166			0.000384	6.71541	0.364239	7.19052	-1.30438			0.000384	3.63684	0.12867	3.55645	0.62478		0.000384	2.67962	0.416496	3.00725	-0.786632		0.000384	3.38024	0.637814	3.67705	-0.46535		0.000384	6.26384	0.72458	5.38733	1.20969		0.000384	2.48016	1.13778	3.6514
	0.0004224	1.45845	0.716471	2.27043	-1.13331			0.0004224	5.36962	0.408169	5.52078	-0.370349			0.0004224	6.41451	0.339495	7.11265	-2.05641			0.0004224	3.55148	0.129335	3.52792	0.182216		0.0004224	2.98293	0.412209	3.12988	-0.356497		0.0004224	3.85915	0.4734	3.70208	0.331787		0.0004224	5.5687	0.673945	5.37934	0.280982		0.0004224	3.38939	1.0392	3.74383
	0.0004608	1.54137	0.643765	2.28979	-1.16257			0.0004608	5.23362	0.403435	5.46753	-0.579787			0.0004608	6.55298	0.382349	7.02912	-1.24529			0.0004608	3.49554	0.138737	3.49497	0.00408342		0.0004608	3.38515	0.374605	3.22444	0.429008		0.0004608	3.84658	0.579387	3.71363	0.229478		0.0004608	5.93985	0.579243	5.35877	1.00316		0.0004608	3.2136	1.157	3.80931
	0.0004992	1.14442	0.645402	2.29622	-1.78463			0.0004992	5.37174	0.331382	5.40797	-0.109313			0.0004992	6.50872	0.314691	6.9416	-1.37559			0.0004992	3.55677	0.135081	3.45849	0.727536		0.0004992	3.42027	0.362935	3.29536	0.344166		0.0004992	3.69698	0.530297	3.71394	-0.0319773		0.0004992	5.89443	0.632544	5.32787	0.895693		0.0004992	3.27765	1.16035	3.85201
	0.0005376	1.51146	0.560236	2.29261	-1.39432			0.0005376	5.12943	0.370853	5.34381	-0.578092			0.0005376	6.70089	0.327891	6.85142	-0.459073			0.0005376	3.48074	0.13774	3.41922	0.446583		0.0005376	3.07658	0.333454	3.34638	-0.809098		0.0005376	4.60641	0.556801	3.70493	1.61904		0.0005376	5.97439	0.629083	5.2885	1.09031		0.0005376	3.25178	0.934876	3.87545
	0.000576	1.19802	0.599331	2.28127	-1.80743			0.000576	4.93193	0.405645	5.2764	-0.849192			0.000576	6.5478	0.305874	6.75959	-0.692429			0.000576	3.42556	0.123288	3.37779	0.387459		0.000576	3.33265	0.364861	3.38068	-0.131634		0.000576	3.97397	0.566842	3.68821	0.504122		0.000576	6.11734	0.615843	5.24224	1.42097		0.000576	3.40804	0.781632	3.88268
	0.0006144	1.51149	0.563922	2.264	-1.33441			0.0006144	5.20821	0.394572	5.20679	0.00360593			0.0006144	6.17132	0.303295	6.66691	-1.63404			0.0006144	3.35685	0.130826	3.33471	0.169269		0.0006144	3.63865	0.374205	3.40096	0.635195		0.0006144	4.48521	0.580856	3.66515	1.41181		0.0006144	5.77944	0.476226	5.19045	1.23679		0.0006144	3.68032	0.838255	3.8763
	0.0006528	1.80488	0.545988	2.24221	-0.800995			0.0006528	4.9248	0.401154	5.13578	-0.525925			0.0006528	5.96434	0.298707	6.57399	-2.04097			0.0006528	3.24361	0.113944	3.29042	-0.410816		0.0006528	3.65416	0.368584	3.4095	0.663787		0.0006528	3.76988	0.525046	3.63691	0.25326		0.0006528	5.64902	0.625968	5.13423	0.822385		0.0006528	3.42811	0.831074	3.85852
	0.0006912	1.6223	0.517066	2.21704	-1.15021			0.0006912	4.7815	0.397774	5.06401	-0.710223			0.0006912	6.32872	0.340446	6.48131	-0.448219			0.0006912	3.25674	0.117601	3.24529	0.0973442		0.0006912	3.54062	0.400411	3.40824	0.330606		0.0006912	3.31727	0.531979	3.60445	-0.539843		0.0006912	5.61027	0.660303	5.07455	0.81132		0.0006912	4.13339	0.81757	3.83125
	0.0007296	1.72196	0.524968	2.18935	-0.890324			0.0007296	5.14143	0.38297	4.99197	0.390244			0.0007296	5.97252	0.298845	6.38922	-1.39436			0.0007296	3.14975	0.108879	3.19962	-0.458023		0.0007296	3.42028	0.367098	3.39884	0.0583945		0.0007296	3.56493	0.501796	3.5686	-0.00732026		0.0007296	6.08172	0.705777	5.0122	1.51538		0.0007296	3.98865	0.733667	3.79613
	0.000768	1.65072	0.500439	2.15984	-1.01735			0.000768	4.74394	0.380652	4.92005	-0.462649			0.000768	5.98205	0.298081	6.298	-1.05995			0.000768	3.16682	0.113816	3.15366	0.115548		0.000768	3.66313	0.395627	3.38268	0.708859		0.000768	3.32357	0.49592	3.53006	-0.416382		0.000768	5.70079	0.568995	4.94784	1.32331		0.000768	4.13754	0.703489	3.75455
	0.0008448	1.4032	0.514863	2.09739	-1.34828			0.0008448	4.70303	0.362178	4.77763	-0.205983			0.0008448	5.90509	0.26409	6.11892	-0.809678			0.0008448	3.09878	0.103305	3.0617	0.358944		0.0008448	3.44042	0.344464	3.33466	0.307024		0.0008448	3.53074	0.466727	3.44713	0.179128		0.0008448	5.44519	0.624239	4.81526	1.00911		0.0008448	3.87291	0.688113	3.65661
	0.0009216	1.49206	0.467982	2.03274	-1.15534			0.0009216	4.5203	0.339603	4.63832	-0.347502			0.0009216	5.80595	0.242201	5.94512	-0.574603			0.0009216	2.96481	0.108607	2.97065	-0.053763		0.0009216	3.14878	0.293789	3.27162	-0.418113		0.0009216	3.43189	0.415291	3.35932	0.174736		0.0009216	5.2508	0.581	4.68028	0.98197		0.0009216	3.5549	0.65426	3.54501
	0.0009984	0.98479	0.51308	1.96774	-1.91578			0.0009984	4.11014	0.320463	4.50296	-1.22581			0.0009984	5.75479	0.255634	5.77712	-0.0873402			0.0009984	2.85869	0.108865	2.88138	-0.208394		0.0009984	3.22268	0.306334	3.19889	0.0776512		0.0009984	3.94042	0.463104	3.26919	1.44941		0.0009984	5.06238	0.498583	4.54529	1.03712		0.0009984	3.32361	0.645186	3.42529
	0.0010752	1.39835	0.450164	1.9035	-1.12214			0.0010752	4.27012	0.320577	4.37201	-0.317829			0.0010752	5.70761	0.238263	5.61509	0.388284			0.0010752	2.77438	0.10925	2.79441	-0.183344		0.0010752	3.23357	0.299994	3.12028	0.377646		0.0010752	3.36278	0.463476	3.17852	0.397552		0.0010752	4.84486	0.4871	4.41193	0.888801		0.0010752	3.31493	0.625794	3.30143
	0.001152	1.2565	0.45398	1.84064	-1.28671			0.001152	4.05319	0.352011	4.2456	-0.546595			0.001152	5.57546	0.234893	5.45903	0.495653			0.001152	2.71977	0.109065	2.71009	0.0887436		0.001152	2.91119	0.308744	3.03847	-0.412256		0.001152	3.1854	0.431429	3.08855	0.224481		0.001152	4.62121	0.487142	4.28127	0.69782		0.001152	3.44815	0.625219	3.17627
	0.0012288	1.51551	0.430799	1.77953	-0.612855			0.0012288	3.87	0.311811	4.12375	-0.81379			0.0012288	5.30683	0.225507	5.3088	-0.00874942			0.0012288	2.65849	0.103653	2.6286	0.288441		0.0012288	2.86002	0.3053	2.95537	-0.31233		0.0012288	3.25041	0.484047	3.00011	0.517101		0.0012288	4.30265	0.479911	4.15402	0.309711		0.0012288	3.21153	0.66836	3.05185
	0.0013056	1.50418	0.423551	1.72033	-0.510325			0.0013056	3.73389	0.322953	4.00638	-0.843732			0.0013056	5.34464	0.235739	5.16421	0.76537			0.0013056	2.58777	0.106489	2.55	0.35471		0.0013056	2.58671	0.305139	2.87231	-0.935946		0.0013056	2.77388	0.443901	2.91373	-0.315045		0.0013056	4.11825	0.453212	4.03059	0.193412		0.0013056	2.92922	0.645108	2.92957
	0.0013824	1.21358	0.428852	1.6631	-1.0482			0.0013824	3.7438	0.30087	3.89334	-0.497022			0.0013824	5.19187	0.262932	5.02504	0.634504			0.0013824	2.54057	0.10292	2.47431	0.643744		0.0013824	2.44697	0.308676	2.79018	-1.11186		0.0013824	3.06786	0.476443	2.82976	0.499738		0.0013824	4.12016	0.470292	3.91122	0.444271		0.0013824	3.04589	0.635243	2.81036
	0.0014592	1.19747	0.381517	1.60786	-1.07567			0.0014592	3.91649	0.306784	3.78446	0.430357			0.0014592	5.14669	0.267842	4.89105	0.95442			0.0014592	2.47266	0.0962608	2.40149	0.739303		0.0014592	2.3693	0.286355	2.70959	-1.18836		0.0014592	2.89018	0.408317	2.74839	0.347241		0.0014592	3.85263	0.433699	3.79598	0.130611		0.0014592	2.64219	0.620446	2.69485
	0.001536	0.96456	0.374769	1.55455	-1.57429			0.001536	3.50568	0.284908	3.67958	-0.610374			0.001536	5.14497	0.285971	4.76201	1.33915			0.001536	2.40942	0.0987978	2.33146	0.789138		0.001536	2.2244	0.288357	2.63096	-1.40989		0.001536	2.99723	0.410941	2.66972	0.796979		0.001536	3.73342	0.492798	3.68489	0.0984729		0.001536	2.77826	0.583245	2.58342
	0.0016896	1.05	0.385779	1.45354	-1.04604			0.0016896	3.42758	0.261929	3.48107	-0.204201			0.0016896	4.62112	0.239859	4.51782	0.430701			0.0016896	2.23517	0.0958856	2.19938	0.373201		0.0016896	2.4103	0.24619	2.48039	-0.284684		0.0016896	2.25408	0.342907	2.52052	-0.776998		0.0016896	3.50934	0.409439	3.47483	0.0842871		0.0016896	2.60549	0.650202	2.37343
	0.0018432	1.21289	0.355322	1.35948	-0.412561			0.0018432	3.15843	0.251695	3.29641	-0.548217			0.0018432	4.79017	0.230844	4.2907	2.16368			0.0018432	2.10591	0.0942206	2.07723	0.304378		0.0018432	2.26625	0.211412	2.33931	-0.345598		0.0018432	2.20653	0.365325	2.38185	-0.479906		0.0018432	3.35372	0.420131	3.28012	0.175168		0.0018432	2.53167	0.550811	2.1807
	0.0019968	1.25404	0.303602	1.2718	-0.0585122			0.0019968	3.05436	0.247331	3.12432	-0.282879			0.0019968	4.39247	0.251582	4.07906	1.24576			0.0019968	1.97728	0.0922596	1.96411	0.142682		0.0019968	2.37165	0.21664	2.20768	0.756869		0.0019968	2.23193	0.366564	2.25307	-0.0576914		0.0019968	3.12317	0.414819	3.09957	0.0568848		0.0019968	2.11632	0.597514	2.00446
	0.0021504	1.0696	0.301717	1.18992	-0.398787			0.0021504	2.93239	0.223128	2.96366	-0.140132			0.0021504	4.1324	0.259863	3.88147	0.965628			0.0021504	1.83765	0.0807168	1.85917	-0.266634		0.0021504	2.20277	0.199943	2.08502	0.588923		0.0021504	2.05997	0.322755	2.1334	-0.227523		0.0021504	3.04978	0.428044	2.93193	0.275318		0.0021504	2.2116	0.544448	1.84349
	0.002304	1.10534	0.285301	1.11334	-0.0280258			0.002304	2.78189	0.228104	2.81339	-0.138066			0.002304	3.94809	0.23248	3.69666	1.08149			0.002304	1.71052	0.0811741	1.76161	-0.629381		0.002304	1.98686	0.193288	1.97069	0.083638		0.002304	1.72047	0.297732	2.02204	-1.01289		0.002304	2.81701	0.399807	2.77602	0.102519		0.002304	1.9539	0.529716	1.69642
	0.0024576	1.09899	0.274072	1.04158	0.209462			0.0024576	2.68845	0.223346	2.67259	0.0710014			0.0024576	3.87838	0.272559	3.52351	1.302			0.0024576	1.57731	0.0804011	1.67073	-1.16182		0.0024576	1.82848	0.205711	1.86403	-0.172797		0.0024576	1.74896	0.276547	1.91825	-0.612154		0.0024576	2.74864	0.415415	2.63074	0.283825		0.0024576	1.92624	0.512824	1.56187
	0.0026112	1.1132	0.267372	0.974238	0.519721			0.0026112	2.52201	0.238148	2.54046	-0.0774682			0.0026112	3.60994	0.247683	3.36102	1.005			0.0026112	1.51125	0.0771343	1.58588	-0.967548		0.0026112	1.7784	0.217589	1.76437	0.0644708		0.0026112	1.73961	0.280577	1.82132	-0.291218		0.0026112	2.59586	0.401283	2.4951	0.251112		0.0026112	1.56839	0.528383	1.43854
	0.0027648	1.23212	0.264327	0.910938	1.2151			0.0027648	2.40526	0.228877	2.41626	-0.0480544			0.0027648	3.28665	0.256393	3.20828	0.305691			0.0027648	1.41945	0.0737472	1.50652	-1.18069		0.0027648	1.61692	0.185382	1.6711	-0.29225		0.0027648	1.63314	0.306446	1.73063	-0.318135		0.0027648	2.44372	0.397797	2.3682	0.189833		0.0027648	1.40157	0.51416	1.32527
	0.0029184	1.42989	0.249936	0.851349	2.31476			0.0029184	2.42063	0.225694	2.29935	0.537352			0.0029184	3.31443	0.231367	3.0645	1.08024			0.0029184	1.35297	0.0718287	1.43215	-1.10231		0.0029184	1.61105	0.173323	1.58366	0.158029		0.0029184	1.5667	0.347784	1.64563	-0.226959		0.0029184	2.31008	0.35718	2.24927	0.170232		0.0029184	1.31254	0.491211	1.221
	0.003072	1.45054	0.246515	0.795175	2.65853			0.003072	2.25816	0.251482	2.18913	0.274473			0.003072	3.12196	0.204422	2.92895	0.944177			0.003072	1.29342	0.0688309	1.36231	-1.00088		0.003072	1.32969	0.173844	1.50154	-0.988554		0.003072	1.58839	0.2851	1.56581	0.0791984		0.003072	2.18015	0.325115	2.1376	0.130867		0.003072	1.12728	0.442982	1.12479
	0.0033792	1.14437	0.243778	0.692025	1.85554			0.0033792	2.1015	0.214788	1.98675	0.534233			0.0033792	2.91444	0.192632	2.68006	1.21673			0.0033792	1.17912	0.0652943	1.23474	-0.851746		0.0033792	1.25994	0.184685	1.35151	-0.495813		0.0033792	1.12808	0.245598	1.42	-1.18862		0.0033792	1.78213	0.289939	1.93359	-0.522393		0.0033792	1.14645	0.451477	0.953365
	0.0036864	1.08367	0.237326	0.599645	2.0395			0.0036864	1.97913	0.195702	1.80549	0.887219			0.0036864	2.61245	0.159155	2.45715	0.975755			0.0036864	1.05464	0.0618029	1.12115	-1.07611		0.0036864	1.20308	0.192122	1.21792	-0.077221		0.0036864	0.996007	0.278146	1.29017	-1.05757		0.0036864	1.37174	0.256691	1.75195	-1.4812		0.0036864	0.946384	0.514389	0.805507
	0.0039936	0.957642	0.216632	0.516523	2.03625			0.0039936	1.91221	0.188184	1.64241	1.43371			0.0039936	2.34945	0.156399	2.25659	0.593781			0.0039936	0.971083	0.0609515	1.01942	-0.793084		0.0039936	1.07966	0.178273	1.09828	-0.104444		0.0039936	0.923666	0.227401	1.17389	-1.10036		0.0039936	1.38957	0.244843	1.58928	-0.81565		0.0039936	0.770695	0.546649	0.676947
	0.0043008	0.698341	0.215663	0.441411	1.19135			0.0043008	1.8136	0.206483	1.49503	1.54281			0.0043008	2.20813	0.153749	2.07535	0.863647			0.0043008	0.885257	0.0593457	0.927838	-0.717511		0.0043008	0.955689	0.194885	0.990559	-0.17893		0.0043008	0.895515	0.167875	1.06921	-1.03465		0.0043008	1.29304	0.231654	1.44282	-0.646581		0.0043008	0.706173	0.468163	0.564348
	0.004608	0.368552	0.216933	0.373267	-0.0217359			0.004608	1.62597	0.184318	1.36133	1.43576			0.004608	1.96606	0.145978	1.91092	0.377727			0.004608	0.792107	0.0527331	0.844992	-1.00288		0.004608	0.74424	0.166186	0.89312	-0.895858		0.004608	0.968809	0.193788	0.974511	-0.0294254		0.004608	1.13979	0.225419	1.31034	-0.756576		0.004608	0.461152	0.471303	0.46507
	0.0049152	0.378188	0.224307	0.31122	0.298555			0.0049152	1.45053	0.164761	1.23959	1.28023			0.0049152	1.83265	0.155044	1.76121	0.460774			0.0049152	0.688031	0.0519244	0.769724	-1.5733		0.0049152	0.721339	0.16113	0.804593	-0.516689		0.0049152	1.18758	0.206218	0.888478	1.45043		0.0049152	0.961491	0.215798	1.18997	-1.05877		0.0049152	0.359446	0.412364	0.37701
	0.0052224	0.43905	0.200458	0.254533	0.920477			0.0052224	1.43036	0.15927	1.12837	1.89611			0.0052224	1.65642	0.167215	1.62443	0.19136			0.0052224	0.629782	0.0561543	0.701071	-1.26952		0.0052224	0.662828	0.141172	0.723846	-0.432227		0.0052224	1.00529	0.230475	0.810005	0.847332		0.0052224	0.774774	0.215137	1.08018	-1.41961		0.0052224	0.277713	0.421932	0.29847
	0.0055296	0.337032	0.184678	0.202578	0.72805			0.0055296	1.37987	0.160895	1.02643	2.1967			0.0055296	1.52997	0.153317	1.49906	0.201607			0.0055296	0.576351	0.0548753	0.638222	-1.12749		0.0055296	0.598824	0.137889	0.649927	-0.37061		0.0055296	0.883265	0.202543	0.738168	0.716379		0.0055296	0.678243	0.19204	0.979681	-1.56966		0.0055296	0.144965	0.45661	0.22807
	0.0058368	0.332608	0.172468	0.15482	1.03085			0.0058368	1.08513	0.142916	0.932732	1.06637			0.0058368	1.33728	0.145391	1.38383	-0.32019			0.0058368	0.516605	0.0519278	0.580495	-1.23037		0.0058368	0.562143	0.126146	0.582032	-0.157669		0.0058368	0.613108	0.20745	0.672184	-0.284773		0.0058368	0.662048	0.190023	0.887367	-1.18574		0.0058368	-0.0758953	0.509019	0.164675
	0.006144	0.381429	0.175344	0.1108	1.54342			0.006144	1.01025	0.149142	0.846363	1.09887			0.006144	1.29424	0.148001	1.27761	0.112332			0.006144	0.448516	0.0502783	0.527309	-1.56713		0.006144	0.486188	0.125029	0.519477	-0.266248		0.006144	0.4272	0.183714	0.611391	-1.00259		0.006144	0.420183	0.191629	0.802314	-1.99412		0.006144	-0.119333	0.500565	0.107348
	0.0067584	0.415224	0.161644	0.0324381	2.36808			0.0067584	0.916799	0.143242	0.692614	1.56508			0.0067584	1.14785	0.135628	1.08853	0.437396			0.0067584	0.403164	0.0512016	0.432635	-0.575582		0.0067584	0.44315	0.113717	0.408126	0.307994		0.0067584	0.516258	0.259655	0.503176	0.0503843		0.0067584	0.249981	0.187067	0.650916	-2.14328		0.0067584	-0.285974	0.410431	0.0078886
	0.0073728	0.280983	0.117476	-0.0351026	2.69064			0.0073728	0.741129	0.138803	0.560096	1.30424			0.0073728	1.07411	0.129508	0.925561	1.14706			0.0073728	0.330193	0.0505723	0.350984	-0.411111		0.0073728	0.421636	0.126353	0.312092	0.866965		0.0073728	0.324519	0.253531	0.409846	-0.336555		0.0073728	0.24	0.176529	0.520344	-1.5881		0.0073728	-0.246653	0.39619	-0.0752053
	0.0079872	0.295395	0.124475	-0.0938041	3.12673			0.0079872	0.612478	0.132731	0.444922	1.26238			0.0079872	0.875752	0.123682	0.783919	0.742493			0.0079872	0.27044	0.0482935	0.279927	-0.196453		0.0079872	0.359966	0.115038	0.228518	1.14265		0.0079872	0.346525	0.251563	0.328626	0.0711476		0.0079872	0.149696	0.155695	0.406714	-1.65078		0.0079872	-0.354675	0.401389	-0.14547
	0.0086016	0.21647	0.113045	-0.145205	3.1994			0.0086016	0.547117	0.131609	0.344071	1.5428			0.0086016	0.629814	0.103875	0.659893	-0.289566			0.0086016	0.184835	0.0444356	0.217598	-0.73731		0.0086016	0.366536	0.110232	0.155209	1.9171		0.0086016	0.369666	0.226203	0.257382	0.496388		0.0086016	0.214481	0.166206	0.30704	-0.556889		0.0086016	-0.398369	0.376	-0.205518
	0.009216	0.108466	0.0953835	-0.190517	3.13453			0.009216	0.324137	0.132748	0.255168	0.51955			0.009216	0.566502	0.0880574	0.55056	0.181041			0.009216	0.156218	0.0447655	0.162537	-0.141148		0.009216	0.440007	0.120038	0.0904491	2.91205		0.009216	0.351357	0.217844	0.194445	0.720294		0.009216	0.12853	0.141162	0.218989	-0.640813		0.009216	-0.450087	0.367047	-0.257313
	0.0098304	-0.027342	0.09931	-0.230703	2.04774			0.0098304	0.253769	0.11982	0.176321	0.646368			0.0098304	0.417532	0.0850371	0.453594	-0.424074			0.0098304	0.103911	0.0415235	0.113589	-0.233077		0.0098304	0.46317	0.117223	0.0328797	3.67071		0.0098304	0.40524	0.21924	0.138497	1.21667		0.0098304	0.0371364	0.143811	0.140715	-0.720242		0.0098304	-0.527054	0.340938	-0.302361
	0.0104448	-0.0675603	0.101918	-0.26654	1.95236			0.0104448	0.286683	0.10982	0.106008	1.6452			0.0104448	0.449419	0.0781582	0.367122	1.05295			0.0104448	0.0919581	0.037764	0.0698298	0.585962		0.0104448	0.242633	0.119248	-0.0185881	2.19058		0.0104448	0.391819	0.218611	0.0884789	1.38758		0.0104448	-0.0854894	0.152863	0.0707372	-1.02201		0.0104448	-0.563379	0.35693	-0.341831
	0.0110592	-0.185528	0.0912282	-0.29866	1.24009			0.0110592	0.211335	0.102606	0.0429875	1.64072			0.0110592	0.3742	0.0729637	0.28962	1.1592			0.0110592	0.0564773	0.0402915	0.0305072	0.644555		0.0110592	0.052314	0.091316	-0.0648374	1.28292		0.0110592	0.236649	0.24609	0.043532	0.78474		0.0110592	-0.178983	0.130085	0.00785454	-1.43627		0.0110592	-0.701481	0.381798	-0.376645
	0.0116736	-0.165523	0.0833093	-0.32758	1.94525			0.0116736	0.160913	0.091712	-0.0137558	1.90453			0.0116736	0.302848	0.0779882	0.219837	1.0644			0.0116736	0.00830817	0.040422	-0.00499351	0.32907		0.0116736	-0.0843064	0.0703193	-0.106592	0.316915		0.0116736	0.180908	0.24423	0.0029537	0.728637		0.0116736	-0.16791	0.126125	-0.0489163	-0.943458		0.0116736	-0.812487	0.413212	-0.407536
	0.012288	-0.260797	0.0737496	-0.353731	1.26013			0.012288	0.0943391	0.100601	-0.0650641	1.5845			0.012288	0.215811	0.0795545	0.156738	0.742541			0.012288	-0.0214568	0.0348276	-0.0371805	0.451472		0.012288	-0.109354	0.0807022	-0.144448	0.434863		0.012288	0.273054	0.243896	-0.0338369	1.25828		0.012288	-0.209661	0.127993	-0.100388	-0.853743		0.012288	-0.807442	0.374115	-0.435097
	0.0135168	-0.409584	0.0690566	-0.399095	-0.151883			0.0135168	-0.105438	0.0862534	-0.15407	0.563833			0.0135168	0.13032	0.0773065	0.0472779	1.0742			0.0135168	-0.0272239	0.0374097	-0.0932394	1.76466		0.0135168	-0.137007	0.0899038	-0.210382	0.816153		0.0135168	0.086405	0.205986	-0.0979139	0.894812		0.0135168	-0.189926	0.116439	-0.190035	0.000928204		0.0135168	-0.926602	0.383064	-0.482069
	0.0147456	-0.487147	0.0763187	-0.43699	-0.657206			0.0147456	-0.243495	0.0714446	-0.228421	-0.210987			0.0147456	0.0226542	0.0566573	-0.0441584	1.17924			0.0147456	-0.0690211	0.0355959	-0.140318	2.00294		0.0147456	-0.158703	0.122712	-0.265753	0.872365		0.0147456	-0.119034	0.177833	-0.151726	0.183831		0.0147456	-0.36195	0.0784557	-0.26532	-1.23165		0.0147456	-0.846228	0.332015	-0.520488
	0.0159744	-0.52622	0.0603601	-0.46903	-0.947482			0.0159744	-0.249318	0.0738744	-0.291285	0.568082			0.0159744	0.0268109	0.0549719	-0.121469	2.69737			0.0159744	-0.117046	0.0377645	-0.180329	1.67572		0.0159744	-0.2134	0.104727	-0.312812	0.949253		0.0159744	-0.242313	0.136065	-0.19746	-0.329646		0.0159744	-0.443931	0.0759439	-0.329303	-1.50937		0.0159744	-0.707669	0.292098	-0.552384
	0.0172032	-0.557798	0.0616126	-0.496408	-0.996397			0.0172032	-0.265918	0.0584085	-0.345002	1.35397			0.0172032	-0.0814323	0.0587977	-0.18753	1.80445			0.0172032	-0.145827	0.0368813	-0.214688	1.8671		0.0172032	-0.376587	0.082838	-0.353224	-0.28203		0.0172032	-0.239278	0.119614	-0.236733	-0.0212796		0.0172032	-0.549958	0.0818517	-0.384249	-2.0245		0.0172032	-0.681414	0.253747	-0.57921
	0.018432	-0.472195	0.0717791	-0.520021	0.6663			0.018432	-0.293554	0.0647914	-0.391332	1.50912			0.018432	-0.243477	0.0560133	-0.244507	0.0183845			0.018432	-0.205351	0.0303997	-0.244463	1.28659		0.018432	-0.529037	0.0564378	-0.388244	-2.49467		0.018432	-0.414941	0.0935984	-0.270767	-1.54035		0.018432	-0.436776	0.0747412	-0.431863	-0.0657294		0.018432	-0.517179	0.240764	-0.602027
	0.0196608	-0.566565	0.0646143	-0.540557	-0.402514			0.0196608	-0.313366	0.0531106	-0.431624	2.22663			0.0196608	-0.317734	0.0578286	-0.294058	-0.40942			0.0196608	-0.26123	0.0276581	-0.270474	0.334218		0.0196608	-0.53227	0.054551	-0.418836	-2.07941		0.0196608	-0.406848	0.126787	-0.300498	-0.838814		0.0196608	-0.484503	0.065009	-0.473458	-0.169891		0.0196608	-0.622206	0.241117	-0.621625
	0.0208896	-0.649463	0.057345	-0.558548	-1.5854			0.0208896	-0.427674	0.0428493	-0.466924	0.915999			0.0208896	-0.469069	0.05019	-0.33747	-2.62201			0.0208896	-0.291542	0.0250851	-0.293359	0.0724267		0.0208896	-0.542689	0.0506746	-0.445753	-1.91291		0.0208896	-0.348477	0.100396	-0.326657	-0.217348		0.0208896	-0.625818	0.0572065	-0.510056	-2.0236		0.0208896	-0.621321	0.253754	-0.638607
	0.0221184	-0.550733	0.0504214	-0.574416	0.469711			0.0221184	-0.482318	0.0384585	-0.498057	0.409238			0.0221184	-0.461638	0.051993	-0.375757	-1.65178			0.0221184	-0.295629	0.02537	-0.313625	0.709355		0.0221184	-0.538531	0.049843	-0.469589	-1.38318		0.0221184	-0.426172	0.105195	-0.349821	-0.7258		0.0221184	-0.576197	0.070236	-0.542464	-0.480281		0.0221184	-0.689118	0.232034	-0.653437
	0.0233472	-0.575621	0.046448	-0.588495	0.277181			0.0233472	-0.526274	0.0470954	-0.525681	-0.0125846			0.0233472	-0.47811	0.0485657	-0.40973	-1.408			0.0233472	-0.334588	0.0207095	-0.331676	-0.140628		0.0233472	-0.525381	0.0514909	-0.490819	-0.671217		0.0233472	-0.470358	0.0921975	-0.370453	-1.08359		0.0233472	-0.494159	0.0709585	-0.571329	1.08754		0.0233472	-0.684304	0.225108	-0.666477
	0.024576	-0.622549	0.0490511	-0.601056	-0.438165			0.024576	-0.598577	0.0374721	-0.550326	-1.28765			0.024576	-0.532846	0.047453	-0.440038	-1.9558			0.024576	-0.359787	0.019848	-0.347838	-0.602023		0.024576	-0.533456	0.046464	-0.509828	-0.508515		0.024576	-0.334174	0.0879973	-0.388927	0.622209		0.024576	-0.464902	0.063457	-0.597175	2.08444		0.024576	-0.644663	0.236899	-0.678017
	0.0270336	-0.63647	0.0403667	-0.622462	-0.34703			0.0270336	-0.632148	0.0389553	-0.592325	-1.02228			0.0270336	-0.590764	0.0526903	-0.491688	-1.88035			0.0270336	-0.416635	0.0199878	-0.375517	-2.05715		0.0270336	-0.496172	0.0606215	-0.542384	0.762291		0.0270336	-0.373519	0.0756077	-0.420566	0.622255		0.0270336	-0.63615	0.0466034	-0.641439	0.113474		0.0270336	-0.657777	0.175936	-0.697475
	0.0294912	-0.708239	0.0384639	-0.639968	-1.77495			0.0294912	-0.67794	0.0338452	-0.626672	-1.51476			0.0294912	-0.62749	0.0541619	-0.533928	-1.72744			0.0294912	-0.43437	0.0180974	-0.398295	-1.99341		0.0294912	-0.482058	0.0650101	-0.569173	1.34003		0.0294912	-0.396076	0.0694907	-0.446601	0.727077		0.0294912	-0.680344	0.042401	-0.677863	-0.0585234		0.0294912	-0.682907	0.134918	-0.71319
	0.0319488	-0.764418	0.0422598	-0.654501	-2.60098			0.0319488	-0.714296	0.0296508	-0.655187	-1.9935			0.0319488	-0.695396	0.036253	-0.568996	-3.4866			0.0319488	-0.422746	0.0180439	-0.417309	-0.301284		0.0319488	-0.505725	0.0602323	-0.591537	1.42469		0.0319488	-0.495314	0.0786123	-0.468335	-0.343193		0.0319488	-0.689038	0.0422839	-0.70827	0.454839		0.0319488	-0.636246	0.120125	-0.726097
	0.0344064	-0.759858	0.0447491	-0.666724	-2.08126			0.0344064	-0.706243	0.035088	-0.679168	-0.771649			0.0344064	-0.668704	0.0574596	-0.598487	-1.22202			0.0344064	-0.42911	0.0158754	-0.433381	0.269009		0.0344064	-0.633692	0.0505259	-0.61044	-0.460206		0.0344064	-0.523905	0.0792244	-0.486705	-0.469549		0.0344064	-0.700373	0.0473757	-0.733971	0.709175		0.0344064	-0.689462	0.140765	-0.736853
	0.036864	-0.734288	0.0432605	-0.677118	-1.32153			0.036864	-0.723992	0.0303683	-0.699563	-0.804454			0.036864	-0.623465	0.0760826	-0.623569	0.00136756			0.036864	-0.416928	0.0191	-0.447112	1.5803		0.036864	-0.59531	0.0591895	-0.626589	0.528463		0.036864	-0.480141	0.0831461	-0.5024	0.267702		0.036864	-0.655842	0.0371008	-0.755928	2.69769		0.036864	-0.762203	0.122402	-0.745927
	0.0393216	-0.649016	0.0585118	-0.686047	0.632875			0.0393216	-0.75148	0.0185194	-0.71708	-1.85751			0.0393216	-0.593921	0.0748535	-0.645112	0.683886			0.0393216	-0.430236	0.020759	-0.458954	1.38341		0.0393216	-0.65257	0.0521376	-0.640518	-0.231154		0.0393216	-0.473953	0.074637	-0.515936	0.562498		0.0393216	-0.677564	0.0438701	-0.774866	2.21796		0.0393216	-0.692242	0.0954185	-0.753666
	0.0417792	-0.601214	0.0680714	-0.693782	1.35987			0.0417792	-0.730927	0.0286067	-0.732258	0.0465159			0.0417792	-0.598417	0.0620678	-0.663778	1.05307			0.0417792	-0.476219	0.0167491	-0.469254	-0.41585		0.0417792	-0.621399	0.0470661	-0.652632	0.663603		0.0417792	-0.384535	0.087405	-0.527709	1.63806		0.0417792	-0.70646	0.0441094	-0.791337	1.92424		0.0417792	-0.648556	0.0734339	-0.76033
	0.0442368	-0.669721	0.0510672	-0.700538	0.603457			0.0442368	-0.760157	0.033139	-0.745512	-0.44193			0.0442368	-0.639843	0.0489133	-0.680078	0.822569			0.0442368	-0.481877	0.0135285	-0.478279	-0.265929		0.0442368	-0.672319	0.0413216	-0.663247	-0.219539		0.0442368	-0.583604	0.0796595	-0.538025	-0.572164		0.0442368	-0.785939	0.0393777	-0.80577	0.503607		0.0442368	-0.646701	0.0942649	-0.766117
	0.0466944	-0.721878	0.044865	-0.706478	-0.343251			0.0466944	-0.744444	0.035684	-0.757166	0.356534			0.0466944	-0.652317	0.0490224	-0.694411	0.858664			0.0466944	-0.451662	0.0134737	-0.486241	2.56642		0.0466944	-0.692909	0.0519017	-0.672611	-0.391073		0.0466944	-0.618083	0.0709574	-0.547126	-0.999998		0.0466944	-0.773246	0.0393745	-0.818502	1.14937		0.0466944	-0.623947	0.0623461	-0.77118
	0.049152	-0.70512	0.0485589	-0.711734	0.136192			0.049152	-0.721345	0.0433464	-0.767479	1.06433			0.049152	-0.574645	0.0658764	-0.707093	2.01056			0.049152	-0.442468	0.0161402	-0.493307	3.14981		0.049152	-0.672014	0.0522191	-0.680922	0.170585		0.049152	-0.634546	0.0606063	-0.555202	-1.30916		0.049152	-0.741436	0.0429525	-0.829801	2.05728		0.049152	-0.593643	0.0592484	-0.775639
	0.0540672	-0.389071	0.11752	-0.720596	2.82102			0.0540672	-0.519363	0.0973174	-0.784868	2.72824			0.0540672	-0.119332	0.19798	-0.728478	3.07681			0.0540672	-0.31494	0.0239753	-0.505267	7.93846		0.0540672	-0.349247	0.103259	-0.694989	3.34829		0.0540672	-0.32011	0.154712	-0.568874	1.60791		0.0540672	-0.361871	0.0800551	-0.848928	6.08402		0.0540672	-0.556423	0.19661	-0.783115
	0.0589824	-0.372884	0.278654	-0.727754	1.27351			0.0589824	-0.461068	0.136672	-0.798911	2.47192			0.0589824	-0.0348065	0.17178	-0.745748	4.13867			0.0589824	-0.133957	0.0466281	-0.514972	8.17137		0.0589824	-0.09141	0.56491	-0.706404	1.08866		0.0589824	-0.324441	0.448298	-0.579966	0.569989		0.0589824	-0.190189	0.994372	-0.864447	0.678074		0.0589824	9.9194	77.1924	-0.789112
	0.0638976	-1.56252	0.389624	-0.733632	-2.1274			0.0638976	-0.269006	0.278795	-0.810445	1.94207			0.0638976	-0.118961	0.204484	-0.759932	3.13458			0.0638976	-0.0890778	0.0538443	-0.522976	8.05839		0.0638976	-1.21262	10.9503	-0.715817	-0.0453689		0.0638976	-2.22124	44.8616	-0.589115	-0.0363813		0.0638976	0.675254	6.22371	-0.877246	0.249449		0.0638976	0.0872762	0.58881	-0.794008
	0.0688128	-2.96895	16.4988	-0.73853	-0.135187			0.0688128	-0.213111	0.279594	-0.820055	2.1708			0.0688128	0.026953	0.507191	-0.771751	1.57476			0.0688128	-0.0807403	0.0652435	-0.529669	6.88081		0.0688128	-0.0124251	0.208059	-0.723689	3.41857		0.0688128	-3.99961	26.118	-0.596765	-0.130288		0.0688128	0.18076	0.466496	-0.88795	2.29093		0.0688128	0.31657	0.251473	-0.798067
	0.073728	10.6	64.1635	-0.742663	0.176777			0.073728	-0.817595	0.260892	-0.828163	0.0405076			0.073728	0.0556485	0.559842	-0.781723	1.49573			0.073728	-0.152122	0.0778211	-0.535333	4.92426		0.073728	-0.162913	0.193809	-0.730352	2.92783		0.073728	0.355854	0.634416	-0.60324	1.51178		0.073728	0.366296	0.170359	-0.897008	7.41556		0.073728	0.505561	0.2608	-0.801477
	0.0786432	1.8299	5.03371	-0.746187	0.511768			0.0786432	-0.878592	0.205208	-0.835078	-0.212046			0.0786432	-0.16705	0.402994	-0.790226	1.54637			0.0786432	-0.293111	0.0743135	-0.540178	3.32467		0.0786432	0.004905	0.171123	-0.73605	4.32995		0.0786432	0.371903	0.423965	-0.608778	2.31312		0.0786432	0.137246	0.15924	-0.904756	6.54358		0.0786432	0.663112	0.252429	-0.804374
	0.0835584	2.08678	26.1328	-0.749222	0.108523			0.0835584	-0.437592	0.297686	-0.841032	1.35525			0.0835584	-0.894575	0.249433	-0.797548	-0.38899			0.0835584	-0.135493	0.128872	-0.544361	3.17267		0.0835584	-0.00176365	0.147713	-0.740969	5.00433		0.0835584	1.24542	1.63066	-0.613558	1.14002		0.0835584	0.087877	0.118371	-0.911444	8.44225		0.0835584	0.211155	0.184424	-0.80686
	0.0884736	0.300138	13.4182	-0.751857	0.0784008			0.0884736	-0.0643247	0.425762	-0.846202	1.83642			0.0884736	-0.73168	0.426015	-0.803907	0.16954			0.0884736	0.0294418	0.146177	-0.548	3.95029		0.0884736	-0.00679088	0.166565	-0.74525	4.43345		0.0884736	1.80659	5.11045	-0.617719	0.474382		0.0884736	0.117425	0.147282	-0.917265	7.02523		0.0884736	0.0108144	0.137975	-0.809013
	0.0933888	3.69523	10.5418	-0.754162	0.422071			0.0933888	0.0329319	0.581341	-0.850725	1.52003			0.0933888	0.266206	0.688784	-0.809469	1.5617			0.0933888	-0.237883	0.202488	-0.551192	1.54729		0.0933888	0.00431211	0.15251	-0.749003	4.93944		0.0933888	4.8541	28.2633	-0.621367	0.19373		0.0933888	0.0832272	0.157375	-0.922368	6.3898		0.0933888	-0.0662908	0.243441	-0.810891
	0.098304	-0.547154	5.24578	-0.756193	0.039849			0.098304	0.616823	0.644194	-0.85471	2.2843			0.098304	0.397692	0.638551	-0.81437	1.89815			0.098304	-0.272545	0.237379	-0.554008	1.18572		0.098304	-0.0820116	0.1354	-0.752316	4.95054		0.098304	0.747079	0.345745	-0.624586	3.96727		0.098304	-0.011938	0.193713	-0.926872	4.72314		0.098304	-0.305662	0.262411	-0.812542
	0.108134	-2.73426	23.6508	-0.759597	-0.0834925			0.108134	-0.938637	5.19675	-0.861389	-0.0148646			0.108134	-0.872105	1.21117	-0.822583	-0.0408874			0.108134	-0.531146	2.92398	-0.558741	0.00943756		0.108134	0.080959	0.432489	-0.757883	1.93957		0.108134	0.928539	0.936474	-0.629996	1.66426		0.108134	0.0628198	0.900142	-0.93444	1.10789		0.108134	-0.348031	8.73325	-0.8153
	0.117965	-0.597047	0.452332	-0.762327	0.365395										0.117965	-3.21304	45.2419	-0.829171	-0.0526916			0.117965	-0.381994	0.343038	-0.562548	0.526339		0.117965	-1.13966	2.64661	-0.76236	-0.142561		0.117965	-2.5837	13.1912	-0.634347	-0.147777		0.117965	0.530393	10.1831	-0.940528	0.144447		0.117965	-0.208004	0.174324	-0.817504
																						0.127795	-0.0680507	0.436702	-0.565665	1.13948		0.127795	0.0213871	0.0169136	-0.766026	46.5551								0.127795	-0.186849	0.14156	-0.945512	5.35931
																												0.137626	1.0886	0.8609	-0.769071	2.15783
[truncated: 11 more columns]

## Sheet: 3b
NTD	GuHCl (M)	Unfolding rate (ms-1)	Refolding rate (ms-1)	Relaxation time (us)					error Unf	error Ref	error Rel time
	0.1	0.12	0.72	1190					0.03	0.19	287
	0.2	1.03	3.23	234					0.1	0.27	15
	0.3	1.38	2.13	284					0.12	0.22	19
	0.5	2.08	0.89	336					0.21	0.1	26
	0.9	1.91	0.63	393					0.17	0.07	28
CTD	GuHCl (M)	Unfolding rate (ms-1)	Refolding rate (ms-1)	Relaxation time (us)					error	error
	0.1	1.19	2.19	295					0.09	0.17	16
	0.2	1.02	1.98	333					0.11	0.37	43
	0.3	1.17	2.76	254					0.11	0.22	15
	0.5	2.31	3	188					0.22	0.28	12
	0.9	3.95	1.6	180					0.29	0.12	10
N-C	GuHCl (M)	Unfolding rate (ms-1)	Refolding rate (ms-1)	Relaxation time (us)					error	error
	0.1	0.13	0.62	1333					0.04	0.16	307
	0.2	0.39	3.34	268					0.05	0.59	43
	0.3	0.77	3.85	216					0.07	0.33	16
	0.5	0.55	3.75	232					0.08	0.49	27
	0.9	1.7	3.51	191					0.23	0.55	22

## Sheet: 3c
	Wt-MBP	time , s	trp signal		DM-MBP	time, s	0	trp signal	345.00
		1	0				60		2097352730000
		2	12812817				120		2147639450000
		3	18918921				180		2212198630000
		4	21521533				240		2167026170000
		5	20720728				300		2265466210000
		6	37437427				360		2243889450000
		7	29429419				420		2310111330000
		8	42442432				480		2328301560000
		9	46046045				540		2400514650000
		10	50450439				600		2418018160000
		11	65065063				660		2470670310000
		12	62062061				720		2482025200000
		13	69969971				780		2603710160000
		14	70970972				840		2504585740000
		15	75375366				900		2622493550000
		16	80380371				960		2601745310000
		17	90990991				1020		2618521090000
		18	71271265				1080		2650584960000
		19	93593604				1140		2660711520000
		20	91891895				1200		2689372660000
		21	95295288				1260		2691755470000
		22	86786792				1320		2827935350000
		23	85185181				1380		2779708400000
		24	93993994				1440		2730191410000
		25	98598608				1500		2905709180000
		26	93793799				1560		2832789450000
		27	102302295				1620		2895222270000
		28	123923926				1680		2968069140000
		29	98198193				1740		2886243160000
		30	111611621				1800		2832692770000
		31	105705713				1860		2876031250000
		32	135335327				1920		2949765820000
		33	111411401				1980		2961566800000
		34	123323315				2040		3100776950000
		35	111711719				2100		3037074800000
		36	110510498				2160		2924395700000
		37	123223218				2220		3006492380000
		38	11581582				2280		2930292970000
		39	102002002				2340		2986407810000
		40	123823828				2400		3031590630000
		41	116016016				2460		3079805270000
		42	122322314				2520		3200264450000
		43	135135132				2580		3081827730000
		44	125725732				2640		3169208590000
		45	130230225				2700		3107272270000
		46	134434424				2760		3019327540000
		47	124924927				2820		3113110350000
		48	131531519				2880		3265923240000
		49	134434424				2940		3146354300000
		50	137237231				3000		3150633400000
		51	130030029				3060		3232510940000
		52	128728735				3120		3217911720000
		53	137137134				3180		3222759960000
		54	149449463				3240		3218099410000
		55	137937939				3300		3288072270000
		56	138638647				3360		3195086910000
		57	136436426				3420		3240756050000
		58	13583584				3480		3135341600000
		59	146346338				3540		3268428710000
		60	145245264				3600		3284124610000
		61	138438428				3660		3230576170000
		62	136636646				3720		3201761330000
		63	130930933				3780		3247345900000
		64	137737744				3840		3265349610000
		65	130730737				3900		3300295700000
		66	153153174				3960		3229150980000
		67	136936938				4020		3316872660000
		68	14584585				4080		3365558200000
		69	147747754				4140		3356069530000
		70	150750732				4200		3272167380000
		71	14874873				4260		3300151950000
		72	135935938				4320		3303298440000
		73	142042041				4380		3331608200000
		74	156856836				4440		3223987890000
		75	148048047				4500		3320151560000
		76	155155176				4560		3270363090000
		77	132732739				4620		3329041410000
		78	13893894				4680		3255524020000
		79	156656641				4740		3259419920000
		80	144044043				4800		3374630860000
		81	153153174				4860		3370656640000
		82	152852832				4920		3308346480000
		83	155655664				4980		3452614450000
		84	140640625				5040		3369247660000
		85	150650635				5100		3309583200000
		86	158858838				5160		3321463670000
		87	149649658				5220		3323382810000
		88	158658643				5280		3274010350000
		89	147647656				5340		3443940230000
		90	139039038				5400		3367717580000
		91	138738745				5460		3325724220000
		92	14504502				5520		3441817190000
		93	153553564				5580		3371112890000
		94	157657666				5640		3358349610000
		95	153053027				5700		3439308980000
		96	153053027				5760		3478388670000
		97	153553564				5820		3442405080000
		98	150150147				5880		3442980860000
		99	146746729				5940		3364016020000
		100	141741748				6000		3450355860000
		101	147547559				6060		3424076560000
		102	165865869				6120		3396829690000
		103	128028027				6180		3427812890000
		104	137437427				6240		3442868360000
		105	146346338				6300		3411830080000
		106	142042041				6360		3448054300000
		107	149249268				6420		3406829300000
		108	155555566				6480		3399332030000
		109	141441455				6540		3374563280000
		110	143343359				6600		3495939450000
		111					6660		3471972660000
							6720		3426277730000
							6780		3454507810000
							6840		3407337110000
							6900		3521331640000
							6960		3349341800000
							7020		3435619140000
							7080		3548408200000
							7140		3463787110000
							7200		3460480080000
							7260		3482064450000
							7320		3481689060000
							7380		3524570700000
							7440		3366457420000
							7500		3467030860000
							7560		3478919530000
							7620		3436899610000
							7680		3453565630000
							7740		3346957030000
							7800		3409268750000
							7860		3415941020000
							7920		3438152340000
							7980		3355101560000
							8040		3377226560000
							8100		3425063670000
							8160		3394350390000
							8220		3496625390000
							8280		3434303520000
							8340		3409110940000
							8400		3422827730000
							8460		3481962500000
							8520		3332450780000
							8580		3491632030000
							8640		3380389060000
							8700		3356497660000
							8760		3377273050000
							8820		3301240630000
							8880		3511909380000
							8940		3434900390000
							9000		3459196090000
							9060		3453486720000
							9120		3403544920000
							9180		3401987110000
							9240		3368550000000
							9300		3394159380000
							9360		3537653130000
							9420		3406618360000
							9480		3363966020000
							9540		3457874220000
							9600		3528181640000
							9660		3433219920000
							9720		3436376560000
							9780		3504464840000
							9840		3516034770000
							9900		3428947660000
							9960		3482869530000
							10020		3513342190000
							10080		3515696880000
							10140		3516748440000
							10200		3493922660000
							10260		3474011330000
							10320		3405621880000
							10380		3423938670000
							10440		3369590230000
							10500		3488491410000
							10560		3414595310000
							10620		3353354300000
							10680		3438497270000
							10740		3386976170000
							10800		3383048830000
