# Supplementary material for: Folding pathway of a discontinuous two-domain protein
Source: Nat Commun. 2024 Jan 23;15:690. doi: 10.1038/s41467-024-44901-3 (PMC10805907; doi:10.1038/s41467-024-44901-3)
Supplement: Supplementary file 4 — Source Data [file 41467_2024_44901_MOESM4_ESM.zip › 431958_2_data_set_8457330_s5xpwf.xlsx]

## Sheet: 4b
	3C NTD Unfolding	bin	Native	0.1 M GuHCl	0.2 M GuHCl	0.3 M GuHCl	0.5 M GuHCl	0.9 M GuHCl	3 M GuHCl		3C CTD Unfolding	bin	Native	0.1 M GuHCl	0.2 M GuHCl	0.3 M GuHCl	0.5 M GuHCl	0.9 M GuHCl	3 M GuHCl		3C N-C Unfolding	bin	Native	0.1 M GuHCl	0.2 M GuHCl	0.3 M GuHCl	0.5 M GuHCl	0.9 M GuHCl	3 M GuHCl
		-0.188	4	3	9	9	0	23	23			-0.188	2	0	0	1	0	1	3			-0.188	2	7	13	12	0	25	33
		-0.164	2	5	8	7	2	18	33			-0.164	1	5	2	3	1	1	1			-0.164	5	6	14	8	3	26	30
		-0.14	3	9	5	7	1	19	43			-0.14	3	2	4	5	2	1	3			-0.14	1	5	8	7	1	29	45
		-0.116	7	8	7	7	1	26	47			-0.116	0	1	3	9	1	6	11			-0.116	1	4	13	8	2	45	35
		-0.092	4	8	7	3	2	27	37			-0.092	1	3	5	6	1	7	5			-0.092	2	11	14	15	3	41	36
		-0.068	5	10	11	12	2	28	52			-0.068	0	2	2	9	0	7	6			-0.068	4	6	11	5	4	33	53
		-0.044	3	10	15	12	3	30	50			-0.044	0	5	5	6	2	7	14			-0.044	1	8	9	11	5	41	54
		-0.02	6	12	21	15	1	51	58			-0.02	2	12	13	11	2	14	11			-0.02	2	7	15	8	3	37	54
		0.004	2	10	12	14	5	43	67			0.004	1	7	13	12	2	1	10			0.004	2	12	16	12	3	46	43
		0.028	4	9	17	15	3	47	62			0.028	2	5	13	8	2	13	11			0.028	2	8	22	10	1	48	58
		0.052	5	13	13	16	3	56	63			0.052	1	10	16	12	2	24	14			0.052	5	8	20	15	3	55	69
		0.076	5	9	17	20	5	51	78			0.076	0	7	9	9	2	25	13			0.076	3	13	15	16	2	67	72
		0.1	4	10	23	21	4	68	83			0.1	5	11	16	15	2	19	16			0.1	5	6	15	9	7	57	74
		0.124	9	15	13	24	5	52	87			0.124	2	7	15	17	2	27	30			0.124	3	9	19	11	8	58	80
		0.148	4	14	16	17	3	76	87			0.148	2	14	15	17	8	23	33			0.148	5	10	25	11	4	73	83
		0.172	5	19	30	21	6	64	108			0.172	3	14	18	25	2	23	36			0.172	2	7	19	14	8	87	98
		0.196	3	10	32	18	5	84	92			0.196	0	16	11	23	6	36	45			0.196	6	10	30	12	3	60	93
		0.22	3	24	24	18	7	85	98			0.22	1	9	12	23	5	31	65			0.22	5	11	23	17	5	79	99
		0.244	11	16	19	23	9	96	83			0.244	3	12	24	23	5	36	56			0.244	4	19	29	24	3	95	106
		0.268	4	21	34	27	5	100	101			0.268	4	7	18	27	6	37	73			0.268	6	15	26	24	8	97	92
		0.292	5	13	39	17	14	105	96			0.292	2	8	24	17	5	39	72			0.292	5	9	28	23	7	94	122
		0.316	9	23	32	34	4	105	98			0.316	2	16	14	29	4	39	71			0.316	3	21	40	31	13	83	103
		0.34	11	18	24	26	8	111	103			0.34	2	11	27	14	7	57	109			0.34	8	19	31	18	11	105	104
		0.364	9	27	41	34	8	121	92			0.364	2	12	23	20	2	64	111			0.364	7	20	38	27	7	129	84
		0.388	8	22	30	29	9	135	96			0.388	1	18	20	21	4	69	128			0.388	6	18	27	20	10	126	110
		0.412	10	29	33	39	19	114	86			0.412	3	14	26	29	5	73	119			0.412	7	36	39	40	9	128	85
		0.436	17	34	52	27	12	136	95			0.436	4	12	25	21	3	79	147			0.436	8	16	55	34	7	132	90
		0.46	12	20	48	32	13	144	73			0.46	5	14	23	22	10	109	132			0.46	15	26	43	38	16	133	76
		0.484	11	29	55	45	13	153	70			0.484	5	19	37	30	15	123	132			0.484	9	27	39	37	14	140	78
		0.508	11	34	52	39	16	130	68			0.508	9	22	27	33	6	130	135			0.508	12	32	54	30	14	126	66
		0.532	10	38	56	39	14	140	53			0.532	6	17	42	30	3	168	138			0.532	5	47	51	41	20	117	66
		0.556	18	44	67	57	19	155	63			0.556	11	19	51	37	12	151	153			0.556	8	37	54	46	13	162	59
		0.58	17	47	54	56	18	131	57			0.58	12	25	50	22	10	156	141			0.58	14	42	62	47	14	116	57
		0.604	22	41	83	56	22	135	43			0.604	11	30	55	40	11	173	128			0.604	19	44	64	55	12	131	48
		0.628	25	54	77	69	26	143	51			0.628	6	34	60	57	13	189	117			0.628	13	61	92	64	19	145	45
		0.652	21	45	72	56	17	137	42			0.652	13	38	70	59	13	194	96			0.652	20	60	69	56	13	140	50
		0.676	28	65	103	55	24	119	35			0.676	27	44	65	57	15	204	70			0.676	21	68	78	56	41	111	41
		0.7	26	64	107	69	31	106	30			0.7	18	44	76	63	21	192	88			0.7	18	74	101	79	29	121	32
		0.724	25	84	127	96	28	99	27			0.724	24	56	91	76	23	193	60			0.724	26	80	111	66	22	127	24
		0.748	25	78	98	86	32	100	27			0.748	23	47	110	79	24	198	49			0.748	34	72	124	75	34	122	25
		0.772	27	104	127	85	30	90	21			0.772	27	81	109	71	36	179	36			0.772	34	84	116	88	35	93	21
		0.796	32	116	131	83	31	88	18			0.796	29	112	133	94	34	200	26			0.796	35	113	137	95	33	72	22
		0.82	42	122	168	108	53	82	18			0.82	47	113	119	99	50	180	26			0.82	43	107	136	112	42	74	12
		0.844	33	120	127	128	32	69	15			0.844	63	132	184	119	53	175	14			0.844	38	117	142	110	42	76	10
		0.868	26	126	161	126	37	60	12			0.868	68	162	225	127	60	129	6			0.868	41	136	172	143	34	64	13
		0.892	37	129	143	104	32	53	6			0.892	67	202	253	177	75	102	10			0.892	49	153	148	127	37	41	6
		0.916	35	124	114	100	34	34	7			0.916	83	246	252	177	72	88	1			0.916	60	164	108	119	32	41	3
		0.94	30	125	118	84	31	28	7			0.94	61	267	236	193	55	76	1			0.94	42	136	127	120	42	17	5
		0.964	35	89	71	66	32	25	8			0.964	56	145	126	105	40	37	0			0.964	36	91	90	83	33	30	5
		0.988	18	47	48	46	13	21	3			0.988	8	37	24	18	10	8	0			0.988	26	54	59	68	13	18	3

## Sheet: 4c
	3C NTD folding	bin	Native	0.1 M GuHCl	0.2 M GuHCl	0.3 M GuHCl	0.5 M GuHCl	0.9 M GuHCl	3 M GuHCl		3C CTD folding	bin	Native	0.1 M GuHCl	0.2 M GuHCl	0.3 M GuHCl	0.5 M GuHCl	0.9 M GuHCl	3 M GuHCl		3C N-C folding	bin	Native	0.1 M GuHCl	0.2 M GuHCl	0.3 M GuHCl	0.5 M GuHCl	0.9 M GuHCl	3 M GuHCl
		-0.188		8	4	9	10	17	23			-0.188		1	2	10	4	12	3			-0.188		6	11	15	22	20	33
		-0.164		7	3	6	13	21	33			-0.164		2	0	8	4	6	1			-0.164		7	6	19	22	24	30
		-0.14		9	5	10	5	17	43			-0.14		7	4	14	9	2	3			-0.14		6	10	21	22	31	45
		-0.116		8	6	8	20	14	47			-0.116		1	6	13	9	11	11			-0.116		5	12	23	10	33	35
		-0.092		6	5	15	9	22	37			-0.092		8	6	15	8	9	5			-0.092		7	13	25	23	27	36
		-0.068		5	8	14	13	23	52			-0.068		10	4	22	16	10	6			-0.068		12	8	22	27	38	53
		-0.044		13	11	17	21	29	50			-0.044		15	0	19	16	16	14			-0.044		10	6	22	22	34	54
		-0.02		14	9	15	14	20	58			-0.02		9	7	34	15	27	11			-0.02		17	7	34	15	42	54
		0.004		12	6	22	28	32	67			0.004		12	13	30	22	27	10			0.004		8	10	21	26	41	43
		0.028		19	3	18	22	37	62			0.028		13	10	31	25	29	11			0.028		10	15	36	31	42	58
		0.052		20	6	29	25	54	63			0.052		10	6	23	32	34	14			0.052		14	18	41	33	52	69
		0.076		5	13	29	22	64	78			0.076		14	17	31	36	36	13			0.076		14	15	28	26	51	72
		0.1		13	11	23	36	47	83			0.1		15	14	28	25	25	16			0.1		9	19	33	23	48	74
		0.124		14	16	33	33	58	87			0.124		15	9	41	24	52	30			0.124		19	17	28	34	56	80
		0.148		16	14	32	30	65	87			0.148		11	14	34	28	40	33			0.148		18	24	31	19	51	83
		0.172		14	11	35	45	66	108			0.172		13	12	30	33	43	36			0.172		26	13	29	39	43	98
		0.196		18	17	41	36	72	92			0.196		10	14	27	28	47	45			0.196		15	10	26	34	64	93
		0.22		25	17	46	39	66	98			0.22		21	7	27	31	66	65			0.22		9	15	53	35	59	99
		0.244		17	15	45	43	73	83			0.244		10	8	28	33	49	56			0.244		27	15	53	36	65	106
		0.268		20	14	42	56	88	101			0.268		17	10	27	27	63	73			0.268		25	19	29	40	68	92
		0.292		20	18	39	53	81	96			0.292		20	10	34	33	57	72			0.292		17	25	38	35	56	122
		0.316		23	26	61	47	54	98			0.316		13	7	32	30	59	71			0.316		31	21	45	41	72	103
		0.34		25	20	71	59	95	103			0.34		23	4	36	31	75	109			0.34		20	18	49	47	70	104
		0.364		24	25	52	45	88	92			0.364		21	9	35	26	81	111			0.364		25	19	42	49	91	84
		0.388		24	20	65	63	88	96			0.388		19	10	43	32	67	128			0.388		31	20	45	46	75	110
		0.412		32	33	65	67	88	86			0.412		14	17	46	29	103	119			0.412		25	19	71	38	84	85
		0.436		27	37	76	64	94	95			0.436		21	10	47	53	86	147			0.436		26	35	70	67	91	90
		0.46		36	35	71	86	88	73			0.46		24	18	48	49	103	132			0.46		36	29	67	77	74	76
		0.484		27	40	81	81	90	70			0.484		28	21	65	61	91	132			0.484		25	30	66	78	95	78
		0.508		40	36	96	82	101	68			0.508		37	21	49	62	92	135			0.508		32	35	67	65	93	66
		0.532		44	41	89	77	84	53			0.532		25	17	70	68	103	138			0.532		31	38	76	79	87	66
		0.556		32	43	104	79	75	63			0.556		30	22	78	75	115	153			0.556		30	46	79	87	87	59
		0.58		34	56	82	86	93	57			0.58		39	33	79	97	96	141			0.58		47	49	84	95	97	57
		0.604		46	53	111	90	97	43			0.604		41	37	105	92	124	128			0.604		50	49	94	105	89	48
		0.628		48	49	110	108	92	51			0.628		39	40	76	116	133	117			0.628		42	55	101	77	86	45
		0.652		62	66	97	120	67	42			0.652		57	42	106	117	116	96			0.652		61	57	98	108	82	50
		0.676		57	69	129	106	85	35			0.676		64	44	102	122	106	70			0.676		57	54	125	104	91	41
		0.7		69	61	126	111	83	30			0.7		51	57	137	127	112	88			0.7		61	68	97	111	85	32
		0.724		74	76	127	112	74	27			0.724		66	61	135	131	106	60			0.724		78	85	125	123	77	24
		0.748		88	95	159	126	67	27			0.748		83	70	158	128	95	49			0.748		77	69	145	121	64	25
		0.772		93	94	135	114	56	21			0.772		82	108	153	155	87	36			0.772		101	92	134	127	61	21
		0.796		110	88	150	119	58	18			0.796		107	88	160	143	69	26			0.796		87	79	149	115	65	22
		0.82		115	99	141	112	49	18			0.82		117	131	192	174	78	26			0.82		95	90	178	115	63	12
		0.844		107	84	138	117	40	15			0.844		113	153	180	158	52	14			0.844		103	103	160	128	45	10
		0.868		96	100	141	114	32	12			0.868		116	140	175	133	36	6			0.868		103	101	174	128	32	13
		0.892		100	110	134	96	33	6			0.892		145	176	205	140	36	10			0.892		138	97	128	112	39	6
		0.916		102	93	120	84	36	7			0.916		168	148	167	135	20	1			0.916		103	93	122	109	30	3
		0.94		87	84	84	64	21	7			0.94		127	132	160	89	14	1			0.94		110	90	88	74	22	5
		0.964		81	56	74	48	15	8			0.964		106	122	78	47	2	0			0.964		77	69	96	50	16	5
		0.988		50	33	40	34	9	3			0.988		26	23	14	6	0	0			0.988		53	36	55	34	10	3

## Sheet: 4d_1_Folded NTD corr in CTD
bins	0.15 M	0.2 M	0.3 M	0.5 M	0.5_2	0.5_3	TOTAL OF 0.5	FRACTIONS	total 0.1-0.5	fractions 0.1-0.5			native CTD	-0.18	2	0.0020429		all molecules CTD	0.5_1	0.5_2	0.5_3	TOTAL OF 0.5	FRACTIONS
-0.18	0	0	0	1	0	2	3	0.00592885	3	0.00258621				-0.14	3	0.00306435		-0.18	1	1	5	7	0.00146016
-0.14	0	0	1	0	0	0	0	0	1	0.000862069				-0.1	0	0		-0.14	5	3	11	19	0.00396329
-0.1	1	1	0	0	0	0	0	0	2	0.00172414				-0.06	1	0.00102145		-0.1	9	2	15	26	0.00542345
-0.06	0	1	0	0	0	2	2	0.00395257	3	0.00258621				-0.02	4	0.0040858		-0.06	8	6	20	34	0.0070922
-0.02	0	3	2	1	0	1	2	0.00395257	7	0.00603448				0.02	2	0.0020429		-0.02	11	13	23	47	0.00980392
0.02	1	1	1	0	0	1	1	0.00197628	4	0.00344828				0.06	1	0.00102145		0.02	11	13	39	63	0.0131414
0.06	1	2	0	1	0	1	2	0.00395257	5	0.00431034				0.1	2	0.0020429		0.06	14	11	49	74	0.015436
0.1	3	3	1	1	0	1	2	0.00395257	9	0.00775862				0.14	2	0.0020429		0.1	13	9	35	57	0.0118899
0.14	2	2	5	2	0	0	2	0.00395257	11	0.00948276				0.18	5	0.00510725		0.14	11	9	36	56	0.0116813
0.18	1	1	1	0	0	1	1	0.00197628	4	0.00344828				0.22	5	0.00510725		0.18	11	10	52	73	0.0152274
0.22	0	2	0	0	0	1	1	0.00197628	3	0.00258621				0.26	2	0.0020429		0.22	16	7	37	60	0.0125156
0.26	0	2	2	4	0	0	4	0.00790514	8	0.00689655				0.3	2	0.0020429		0.26	16	10	42	68	0.0141844
0.3	0	2	2	2	0	4	6	0.0118577	10	0.00862069				0.34	4	0.0040858		0.3	25	11	45	81	0.0168961
0.34	0	1	2	1	0	1	2	0.00395257	5	0.00431034				0.38	7	0.00715015		0.34	23	15	39	77	0.0160617
0.38	0	0	3	0	1	4	5	0.00988142	8	0.00689655				0.42	8	0.0081716		0.38	15	11	45	71	0.0148102
0.42	1	2	2	2	0	2	4	0.00790514	9	0.00775862				0.46	9	0.00919305		0.42	30	10	52	92	0.0191907
0.46	2	7	4	5	1	2	8	0.0158103	21	0.0181034				0.5	16	0.0163432		0.46	33	24	76	133	0.027743
0.5	1	3	7	6	0	6	12	0.0237154	23	0.0198276				0.54	11	0.011236		0.5	44	21	104	169	0.0352524
0.54	1	9	7	4	0	7	11	0.0217391	28	0.0241379				0.58	16	0.0163432		0.54	37	30	108	175	0.036504
0.58	2	9	8	10	0	13	23	0.0454545	42	0.0362069				0.62	29	0.0296221		0.58	63	39	147	249	0.0519399
0.62	5	4	7	10	2	12	24	0.0474308	40	0.0344828				0.66	30	0.0306435		0.62	60	41	164	265	0.0552774
0.66	2	5	12	8	3	18	29	0.0573123	48	0.0413793				0.7	33	0.0337079		0.66	58	44	179	281	0.0586149
0.7	6	15	16	10	2	19	31	0.0612648	68	0.0586207				0.74	50	0.0510725		0.7	92	56	192	340	0.070922
0.74	8	21	30	11	6	33	50	0.0988142	109	0.0939655				0.78	64	0.0653728		0.74	84	60	210	354	0.0738423
0.78	13	22	26	15	12	34	61	0.120553	122	0.105172				0.82	71	0.072523		0.78	114	69	224	407	0.0848978
0.82	30	28	17	30	16	37	83	0.164032	158	0.136207				0.86	141	0.144025		0.82	109	86	259	454	0.0947017
0.86	37	42	41	28	12	9	49	0.0968379	169	0.14569				0.9	224	0.228805		0.86	98	75	228	401	0.0836462
0.9	56	36	48	38	6	0	44	0.0869565	184	0.158621				0.94	173	0.176711		0.9	106	38	228	372	0.077597
0.94	55	47	60	22	9	0	31	0.0612648	193	0.166379				0.98	62	0.0633299		0.94	69	24	138	231	0.0481852
0.98	30	22	9	7	6	0	13	0.0256917	74	0.0637931					979			0.98	13	14	31	58	0.0120985
							506	1	1371													4794

## Sheet: 4d_2_Folded NTD corr in N-C
_		0.5_1		0.5_2	5_3	TOTAL	FRACTIONS					native NC	-0.18	4	0.0040858				all molecules NC	0.5_1	0.5_2	0.5_3	TOTAL OF 0.5	FRACTIONS
	-0.18	1	-0.18	1	1	3	0.00592885						-0.14	2	0.0020429				0.52072	21	11	6	38	0.00792657
	-0.14	1	-0.14	0	0	1	0.00197628						-0.1	0	0				0.53348	19	10	8	37	0.00771798
	-0.1	2	-0.1	0	1	3	0.00592885						-0.06	4	0.0040858				0.54624	34	6	9	49	0.0102211
	-0.06	0	-0.06	0	1	1	0.00197628						-0.02	3	0.00306435				0.559	22	8	9	39	0.00813517
	-0.02	1	-0.02	1	0	2	0.00395257						0.02	8	0.0081716				0.57176	48	8	11	67	0.0139758
	0.02	0	0.02	0	0	0	0						0.06	4	0.0040858				0.58452	56	4	20	80	0.0166875
	0.06	0	0.06	1	2	3	0.00592885						0.1	7	0.00715015				0.59728	50	11	16	77	0.0160617
	0.1	0	0.1	0	2	2	0.00395257						0.14	7	0.00715015				0.61004	58	5	9	72	0.0150188
	0.14	1	0.14	0	2	3	0.00592885						0.18	4	0.0040858				0.6228	60	14	11	85	0.0177305
	0.18	2	0.18	0	3	5	0.00988142						0.22	8	0.0081716				0.63556	87	15	14	116	0.0241969
	0.22	0	0.22	0	1	1	0.00197628						0.26	9	0.00919305				0.64832	85	12	13	110	0.0229453
	0.26	1	0.26	1	0	2	0.00395257						0.3	7	0.00715015				0.66108	100	17	12	129	0.0269086
	0.3	1	0.3	0	1	2	0.00395257						0.34	10	0.0102145				0.67384	95	17	17	129	0.0269086
	0.34	2	0.34	1	1	4	0.00790514						0.38	12	0.0122574				0.6866	125	19	23	167	0.0348352
	0.38	3	0.38	1	2	6	0.0118577						0.42	10	0.0102145				0.69936	142	22	33	197	0.041093
	0.42	3	0.42	5	1	9	0.0177866						0.46	12	0.0122574				0.71212	140	26	26	192	0.0400501
	0.46	5	0.46	0	2	7	0.013834						0.5	21	0.0214505				0.72488	173	21	44	238	0.0496454
	0.5	7	0.5	1	8	16	0.0316206						0.54	10	0.0102145				0.73764	174	26	39	239	0.049854
	0.54	1	0.54	3	2	6	0.0118577						0.58	13	0.0132789				0.7504	163	34	46	243	0.0506884
	0.58	4	0.58	0	5	9	0.0177866						0.62	22	0.0224719				0.76316	159	47	42	248	0.0517313
	0.62	2	0.62	5	3	10	0.0197628						0.66	27	0.0275792				0.77592	160	41	60	261	0.0544431
	0.66	6	0.66	2	14	22	0.0434783						0.7	44	0.0449438				0.78867	151	39	60	250	0.0521485
	0.7	9	0.7	6	6	21	0.041502						0.74	45	0.0459653				0.80143	159	54	82	295	0.0615353
	0.74	10	0.74	4	8	22	0.0434783						0.78	46	0.0469867				0.81419	132	53	100	285	0.0594493
	0.78	17	0.78	9	12	38	0.0750988						0.82	92	0.0939734				0.82695	121	63	111	295	0.0615353
	0.82	15	0.82	10	16	41	0.0810277						0.86	128	0.130746				0.83971	101	58	93	252	0.0525657
	0.86	21	0.86	4	21	46	0.0909091						0.9	158	0.161389				0.85247	81	44	111	236	0.0492282
	0.9	25	0.9	3	30	58	0.114625						0.94	179	0.18284				0.86523	47	42	90	179	0.0373383
	0.94	40	0.94	13	35	88	0.173913						0.98	83	0.0847804				0.87799	43	26	56	125	0.0260743
	0.98	39	0.98	5	31	75	0.148221							979					0.89075	27	9	28	64	0.01335
						506																	4794

## Sheet: 4d_3_Folded CTD corr in NTD
bins	0.15 M	0.2 M	0.3 M	0.5 M	0.5_2	0.5_3	TOTAL 0.5	FRACTIONS	total 0.2_0.3_0.5	fractions				native NTD	-0.18	3	0.00306435			all molecules NTD	0.5_1	0.5_2	0.5_3	TOTAL OF 0.5	FRACTIONS
-0.18	0	2	1	0	0	0	0	0	3	0.00222552			-0.18		-0.14	4	0.0040858			-0.18	15	3	13	31	0.00646642
-0.14	0	2	3	1	0	1	2	0.00619195	6	0.00445104			-0.14		-0.1	1	0.00102145			-0.14	14	1	14	29	0.00604923
-0.1	1	2	2	1	0	2	3	0.00928793	6	0.00445104			-0.1		-0.06	1	0.00102145			-0.1	20	4	7	31	0.00646642
-0.06	3	0	2	1	0	0	1	0.00309598	6	0.00445104			-0.06		-0.02	5	0.00510725			-0.06	22	6	11	39	0.00813517
-0.02	0	1	1	2	0	1	3	0.00928793	4	0.00296736			-0.02		0.02	5	0.00510725			-0.02	23	6	5	34	0.0070922
0.02	1	1	1	0	0	1	1	0.00309598	3	0.00222552			0.02		0.06	5	0.00510725			0.02	34	5	10	49	0.0102211
0.06	4	0	3	0	0	0	0	0	7	0.00519288			0.06		0.1	6	0.0061287			0.06	31	6	22	59	0.0123071
0.1	3	3	6	0	0	2	2	0.00619195	12	0.00890208			0.1		0.14	7	0.00715015			0.1	45	10	12	67	0.0139758
0.14	4	1	2	0	0	2	2	0.00619195	7	0.00519288			0.14		0.18	10	0.0102145			0.14	45	6	18	69	0.014393
0.18	2	3	4	0	0	0	0	0	9	0.00667656			0.18		0.22	11	0.011236			0.18	55	13	18	86	0.0179391
0.22	3	4	6	1	0	2	3	0.00928793	14	0.0103858			0.22		0.26	7	0.00715015			0.22	58	7	23	88	0.0183563
0.26	4	3	5	3	1	2	6	0.0185759	16	0.0118694			0.26		0.3	13	0.0132789			0.26	81	13	20	114	0.0237797
0.3	4	8	2	0	0	6	6	0.0185759	14	0.0103858			0.3		0.34	15	0.0153218			0.3	72	16	25	113	0.0235711
0.34	8	6	6	3	2	3	8	0.0247678	25	0.018546			0.34		0.38	13	0.0132789			0.34	80	15	21	116	0.0241969
0.38	6	3	9	2	0	2	4	0.0123839	20	0.0148368			0.38		0.42	14	0.0143003			0.38	88	18	35	141	0.0294118
0.42	7	8	10	2	0	5	7	0.0216718	27	0.0200297			0.42		0.46	18	0.0183861			0.42	100	10	32	142	0.0296204
0.46	6	6	12	2	0	4	6	0.0185759	26	0.0192878			0.46		0.5	20	0.020429			0.46	119	16	30	165	0.034418
0.5	6	6	11	3	0	5	8	0.0247678	26	0.0192878			0.5		0.54	28	0.0286006			0.5	127	18	45	190	0.0396329
0.54	12	15	7	2	0	4	6	0.0185759	36	0.0267062			0.54		0.58	22	0.0224719			0.54	114	27	40	181	0.0377555
0.58	10	13	15	5	2	3	10	0.0309598	45	0.0333828			0.58		0.62	36	0.0367722			0.58	137	26	53	216	0.0450563
0.62	21	18	17	5	0	7	12	0.0371517	61	0.0452522			0.62		0.66	35	0.0357508			0.62	161	35	63	259	0.0540259
0.66	23	15	16	7	0	6	13	0.0402477	61	0.0452522			0.66		0.7	43	0.0439224			0.66	171	52	61	284	0.0592407
0.7	15	18	29	5	0	5	10	0.0309598	67	0.0497033			0.7		0.74	42	0.0429009			0.7	181	61	89	331	0.0690446
0.74	32	26	26	7	1	11	19	0.0588235	92	0.0682493			0.74		0.78	71	0.072523			0.74	186	57	83	326	0.0680017
0.78	27	28	35	10	2	15	27	0.0835913	102	0.0756677			0.78		0.82	85	0.0868233			0.78	182	68	102	352	0.0734251
0.82	34	23	38	13	3	26	42	0.130031	111	0.0823442			0.82		0.86	115	0.117467			0.82	186	74	89	349	0.0727993
0.86	41	34	44	14	4	15	33	0.102167	137	0.101632			0.86		0.9	127	0.129724			0.86	174	82	77	333	0.0694618
0.9	66	47	48	10	1	23	34	0.105263	172	0.127596			0.9		0.94	147	0.150153			0.9	152	59	92	303	0.063204
0.94	46	33	39	7	5	23	35	0.108359	130	0.0964392			0.94		0.98	70	0.0715015			0.94	101	36	67	204	0.0425532
0.98	36	27	28	7	5	8	20	0.0619195	103	0.0764095			0.98			979				0.98	59	12	22	93	0.0193992
							323		1348															4794	1

## Sheet: 4d_5_Folded CTD in N-C
	bins	0.15 M	0.2 M	0.3 M	0.5_1	0.5_2	0.5_3	total of all 0.5	FRACTIONS	total 0.2_0.3_0.5			native N-C	-0.18	4	0.0040858
	-0.18	1	2	4	1	0	0	1	0.00285714	8	0.00581818			-0.14	2	0.0020429
	-0.14	3	1	4	0	0	1	1	0.00285714	8	0.00581818			-0.1	0	0
	-0.1	1	3	3	2	0	0	2	0.00571429	9	0.00654545			-0.06	4	0.0040858
	-0.06	4	1	3	0	0	2	2	0.00571429	8	0.00581818			-0.02	3	0.00306435
	-0.02	3	0	5	0	0	0	0	0	8	0.00581818			0.02	8	0.0081716
	0.02	4	4	2	2	0	1	3	0.00857143	12	0.00872727			0.06	4	0.0040858
	0.06	3	3	3	1	0	2	3	0.00857143	10	0.00727273			0.1	7	0.00715015
	0.1	6	3	3	2	0	3	5	0.0142857	14	0.0101818			0.14	7	0.00715015
	0.14	8	2	4	1	0	3	4	0.0114286	15	0.0109091			0.18	4	0.0040858
	0.18	5	3	3	5	0	3	8	0.0228571	16	0.0116364			0.22	8	0.0081716
	0.22	2	6	6	3	0	1	4	0.0114286	17	0.0123636			0.26	9	0.00919305
	0.26	1	7	4	1	1	0	2	0.00571429	14	0.0101818			0.3	7	0.00715015
	0.3	6	13	7	2	0	3	5	0.0142857	28	0.0203636			0.34	10	0.0102145
	0.34	2	4	8	2	2	3	7	0.02	18	0.0130909			0.38	12	0.0122574
	0.38	6	5	4	2	0	4	6	0.0171429	17	0.0123636			0.42	10	0.0102145
	0.42	8	4	10	3	0	6	9	0.0257143	25	0.0181818			0.46	12	0.0122574
	0.46	10	6	10	7	0	1	8	0.0228571	33	0.024			0.5	21	0.0214505
	0.5	8	8	8	2	1	4	7	0.02	27	0.0196364			0.54	10	0.0102145
	0.54	11	10	9	0	2	3	5	0.0142857	32	0.0232727			0.58	13	0.0132789
	0.58	18	7	19	2	3	6	11	0.0314286	49	0.0356364			0.62	22	0.0224719
	0.62	16	20	19	4	1	5	10	0.0285714	60	0.0436364			0.66	27	0.0275792
	0.66	16	20	23	5	0	9	14	0.04	64	0.0465455			0.7	44	0.0449438
	0.7	23	10	19	1	1	12	14	0.04	54	0.0392727			0.74	45	0.0459653
	0.74	26	25	24	7	2	12	21	0.06	84	0.0610909			0.78	46	0.0469867
	0.78	36	25	40	10	5	18	33	0.0942857	116	0.0843636			0.82	92	0.0939734
	0.82	21	27	47	15	5	20	40	0.114286	115	0.0836364			0.86	128	0.130746
	0.86	55	34	48	11	10	20	41	0.117143	158	0.114909			0.9	158	0.161389
	0.9	38	48	40	11	5	20	36	0.102857	142	0.103273			0.94	179	0.18284
	0.94	52	36	31	8	9	14	31	0.0885714	136	0.0989091			0.98	83	0.0847804
	0.98	32	19	18	3	6	8	17	0.0485714	78	0.0567273				979
								350		1375

## Sheet: 4d_4_Folded N-C in NTD
		0.5_1		0.5_2	0.5_3	TOTAL	FRACTIONS	native NTD	-0.18	3	0.00306435
	-0.18	0	-0.18	0	4	4	0.00724638		-0.14	4	0.0040858
	-0.14	0	-0.14	0	1	1	0.00181159		-0.1	1	0.00102145
	-0.1	3	-0.1	0	0	3	0.00543478		-0.06	1	0.00102145
	-0.06	1	-0.06	0	1	2	0.00362319		-0.02	5	0.00510725
	-0.02	0	-0.02	0	0	0	0		0.02	5	0.00510725
	0.02	3	0.02	0	5	8	0.0144928		0.06	5	0.00510725
	0.06	0	0.06	0	1	1	0.00181159		0.1	6	0.0061287
	0.1	0	0.1	0	0	0	0		0.14	7	0.00715015
	0.14	2	0.14	0	2	4	0.00724638		0.18	10	0.0102145
	0.18	3	0.18	0	2	5	0.00905797		0.22	11	0.011236
	0.22	0	0.22	1	3	4	0.00724638		0.26	7	0.00715015
	0.26	3	0.26	0	3	6	0.0108696		0.3	13	0.0132789
	0.3	4	0.3	0	5	9	0.0163043		0.34	15	0.0153218
	0.34	4	0.34	0	3	7	0.0126812		0.38	13	0.0132789
	0.38	3	0.38	2	1	6	0.0108696		0.42	14	0.0143003
	0.42	3	0.42	0	6	9	0.0163043		0.46	18	0.0183861
	0.46	6	0.46	0	5	11	0.0199275		0.5	20	0.020429
	0.5	6	0.5	0	2	8	0.0144928		0.54	28	0.0286006
	0.54	0	0.54	0	9	9	0.0163043		0.58	22	0.0224719
	0.58	4	0.58	0	5	9	0.0163043		0.62	36	0.0367722
	0.62	7	0.62	0	6	13	0.0235507		0.66	35	0.0357508
	0.66	9	0.66	3	13	25	0.0452899		0.7	43	0.0439224
	0.7	3	0.7	2	8	13	0.0235507		0.74	42	0.0429009
	0.74	19	0.74	3	9	31	0.0561594		0.78	71	0.072523
	0.78	12	0.78	5	15	32	0.057971		0.82	85	0.0868233
	0.82	20	0.82	5	17	42	0.076087		0.86	115	0.117467
	0.86	29	0.86	5	22	56	0.101449		0.9	127	0.129724
	0.9	33	0.9	5	42	80	0.144928		0.94	147	0.150153
	0.94	32	0.94	7	30	69	0.125		0.98	70	0.0715015
	0.98	45	0.98	8	32	85	0.153986			979
						552

## Sheet: 4d_6_Folded N-C in CTD
	bins	0.5_1		0.5_2	0.5_3	TOTAL	FRACTIONS				native CTD	-0.18	2	0.0020429
	-0.18	0	-0.18	0	1	1	0.00181159					-0.14	3	0.00306435
	-0.14	0	-0.14	0	1	1	0.00181159					-0.1	0	0
	-0.1	0	-0.1	0	1	1	0.00181159					-0.06	1	0.00102145
	-0.06	1	-0.06	0	1	2	0.00362319					-0.02	4	0.0040858
	-0.02	1	-0.02	0	1	2	0.00362319					0.02	2	0.0020429
	0.02	1	0.02	0	2	3	0.00543478					0.06	1	0.00102145
	0.06	2	0.06	1	1	4	0.00724638					0.1	2	0.0020429
	0.1	1	0.1	1	0	2	0.00362319					0.14	2	0.0020429
	0.14	1	0.14	0	2	3	0.00543478					0.18	5	0.00510725
	0.18	3	0.18	0	1	4	0.00724638					0.22	5	0.00510725
	0.22	0	0.22	0	3	3	0.00543478					0.26	2	0.0020429
	0.26	1	0.26	0	4	5	0.00905797					0.3	2	0.0020429
	0.3	4	0.3	0	5	9	0.0163043					0.34	4	0.0040858
	0.34	1	0.34	0	8	9	0.0163043					0.38	7	0.00715015
	0.38	2	0.38	0	9	11	0.0199275					0.42	8	0.0081716
	0.42	1	0.42	0	3	4	0.00724638					0.46	9	0.00919305
	0.46	5	0.46	2	11	18	0.0326087					0.5	16	0.0163432
	0.5	9	0.5	0	12	21	0.0380435					0.54	11	0.011236
	0.54	10	0.54	1	16	27	0.048913					0.58	16	0.0163432
	0.58	12	0.58	0	17	29	0.0525362					0.62	29	0.0296221
	0.62	11	0.62	1	19	31	0.0561594					0.66	30	0.0306435
	0.66	18	0.66	2	17	37	0.067029					0.7	33	0.0337079
	0.7	12	0.7	6	21	39	0.0706522					0.74	50	0.0510725
	0.74	22	0.74	3	30	55	0.0996377					0.78	64	0.0653728
	0.78	16	0.78	3	32	51	0.0923913					0.82	71	0.072523
	0.82	29	0.82	6	30	65	0.117754					0.86	141	0.144025
	0.86	26	0.86	7	3	36	0.0652174					0.9	224	0.228805
	0.9	37	0.9	4	1	42	0.076087					0.94	173	0.176711
	0.94	17	0.94	5	0	22	0.0398551					0.98	62	0.0633299
	0.98	11	0.98	4	0	15	0.0271739						979
						552
