# Supplementary material for: Folding pathway of a discontinuous two-domain protein
Source: Nat Commun. 2024 Jan 23;15:690. doi: 10.1038/s41467-024-44901-3 (PMC10805907; doi:10.1038/s41467-024-44901-3)
Supplement: Supplementary file 4 — Source Data [file 41467_2024_44901_MOESM4_ESM.zip › 431958_2_data_set_8457331_s5xpwf.xlsx]

## Sheet: 1b
DM-MBP	Unfolding	GuHCl, M	avergae	std dev	Refolding	GuHCl, M	avergae	std dev		WT-MBP	Unfolding	GuHCl, M	avergae	std dev	Refolding	GuHCl, M	avergae	std dev
		0	9575	459.619		0	8800	70.7107				0	10550	212.132		0	10625	106.066
		0.2	8900	636.396		0.2	6650	353.553				0.2	10550	707.107		0.2	12125	1237.44
		0.4	8625	388.909		0.4	4750	212.132				0.4	9900	0		0.4	11675	1449.57
		0.6	8350	494.975		0.6	4625	388.909				0.6	9575	742.462		0.6	10750	212.132
		0.8	6100	70.7107		0.8	4375	318.198				0.8	5900	282.843		0.8	8425	601.041
		1	4300	212.132		1	4075	106.066				1	4075	388.909		1	3880	876.812
		1.2	4025	106.066		1.2	4050	70.7107				1.2	3600	494.975		1.2	3975	106.066
		1.4	3975	247.487		1.4	3850	282.843				1.4	3425	247.487		1.4	4125	459.619
		1.6	3900	212.132		1.6	4400	1060.66				1.6	3175	388.909		1.6	4000	636.396
		1.8	4025	388.909		1.8	4050	777.817				1.8	3500	919.239		1.8	4200	777.817
		2	3800	353.553		2	4350	424.264				2	3350	777.817		2	4000	494.975

## Sheet: 1c
NTD unfolding	bin	N	0.1	0.2	0.3	0.5	0.9	1.5	2	NTD refolding	N	0.1	0.2	0.3	0.5	0.9	1.5	2
	-0.089	1	0	0	0	2	0	1	1		1	1	0	0	0	1	0	22
	-0.067	1	0	0	3	0	0	1	3		1	0	0	0	0	0	0	35
	-0.045	2	0	1	3	1	0	2	7		2	1	0	0	0	0	0	52
	-0.023	3	1	0	5	1	1	10	6		3	1	0	0	1	0	2	63
	-0.001	4	0	1	1	1	1	11	9		4	1	0	1	3	1	2	98
	0.021	11	3	1	1	0	1	12	28		11	0	1	1	6	2	7	125
	0.043	6	1	0	2	0	3	23	61		6	2	1	0	2	3	6	172
	0.065	10	0	0	2	2	13	47	87		10	4	2	1	12	6	14	239
	0.087	0	0	1	0	0	7	69	122		0	2	5	1	16	5	14	293
	0.109	0	0	1	2	0	8	102	161		0	1	7	0	23	7	30	429
	0.131	7	0	1	3	1	23	109	129		7	0	1	1	13	3	38	460
	0.153	5	3	1	2	0	27	162	119		5	2	0	0	16	19	92	392
	0.175	6	0	2	4	1	36	271	106		6	1	0	1	25	21	140	373
	0.197	6	1	0	3	0	55	328	96		6	1	0	1	23	26	164	348
	0.219	6	0	0	2	1	90	391	73		6	2	3	1	39	37	219	331
	0.241	12	1	2	3	2	95	361	70		12	1	3	3	55	47	214	308
	0.263	4	1	2	5	4	149	362	46		4	0	1	6	76	66	171	228
	0.285	8	6	0	6	4	153	311	46		8	2	4	2	74	91	172	205
	0.307	4	3	1	9	4	147	263	39		4	1	1	4	105	122	117	160
	0.329	6	8	7	13	2	170	257	35		6	2	4	8	112	109	106	145
	0.351	9	5	3	10	10	181	208	29		9	2	8	14	120	139	107	140
	0.373	16	6	3	16	12	179	174	34		16	0	9	7	119	137	65	126
	0.395	14	5	10	13	10	180	145	20		14	2	8	19	133	117	63	114
	0.417	24	13	6	26	12	180	138	25		24	3	14	25	134	145	57	111
	0.439	23	9	12	27	13	146	104	16		23	3	16	32	121	134	45	99
	0.461	29	16	14	26	23	135	101	17		29	10	18	37	161	122	30	98
	0.483	34	21	16	29	19	112	101	19		34	10	27	49	156	116	44	78
	0.505	30	18	12	29	21	116	85	16		30	10	30	57	152	87	38	75
	0.527	54	19	23	33	23	68	66	7		54	12	49	55	136	96	35	80
	0.549	67	25	26	50	13	78	67	11		67	13	47	71	101	66	32	56
	0.571	70	20	20	48	29	60	58	8		70	13	49	79	111	73	21	53
	0.593	92	28	22	54	35	67	51	9		92	27	67	96	89	82	31	49
	0.615	131	32	26	77	23	58	55	8		131	36	86	98	78	60	15	55
	0.637	152	42	37	78	34	46	34	13		152	45	79	137	68	46	17	32
	0.659	196	61	42	82	49	45	38	7		196	55	93	127	72	55	12	36
	0.681	222	68	49	123	52	28	25	0		222	59	112	127	62	32	14	28
	0.703	337	75	48	127	61	34	22	5		337	60	99	122	50	40	13	13
	0.725	418	98	77	189	67	33	22	3		418	89	111	114	50	27	2	20
	0.747	585	122	93	199	83	26	13	5		585	117	105	99	53	30	17	20
	0.769	787	125	102	228	85	18	17	5		787	130	118	103	26	33	6	20
	0.791	1086	114	116	232	106	17	13	3		1086	153	105	115	35	23	3	22
	0.813	1540	112	123	231	105	19	9	1		1540	236	108	95	17	17	6	23
	0.835	2025	107	133	244	79	12	8	4		2025	288	136	91	26	16	6	12
	0.857	2328	70	101	202	83	21	9	6		2328	394	122	101	14	11	12	15
	0.879	2171	47	85	180	84	12	9	6		2171	414	147	83	11	11	7	5
	0.901	1397	40	73	94	51	10	7	7		1397	400	133	80	12	11	5	7
	0.923	641	19	30	71	36	10	8	0		641	261	96	62	6	10	4	8
	0.945	243	4	17	51	18	7	4	0		243	129	58	53	10	5	2	10
	0.967	77	5	11	24	12	6	10	0		77	57	26	31	11	12	3	2
	0.989	18	4	4	13	7	4	7	0		18	13	10	19	10	7	1	2
