# Supplementary material for: Folding pathway of a discontinuous two-domain protein
Source: Nat Commun. 2024 Jan 23;15:690. doi: 10.1038/s41467-024-44901-3 (PMC10805907; doi:10.1038/s41467-024-44901-3)
Supplement: Supplementary file 4 — Source Data [file 41467_2024_44901_MOESM4_ESM.zip › 431958_2_data_set_8457332_s5xpwf.xlsx]

## Sheet: 2a
NTD refolding	bin	N	0.1	0.2	0.3	0.5	0.9	2		CTD refolding	N	0.1	0.2	0.3	0.5	0.9	2		N-C refolding	N	0.1	0.2	0.3	0.5	0.9	2
	-0.089	1	1	0	0	0	1	22			1	0	3	1	8	3	126			1	1	1	1	3	0	1
	-0.067	1	0	0	0	0	0	35			4	1	1	3	10	4	147			10	3	2	1	2	0	4
	-0.045	2	1	0	0	0	0	52			0	0	7	1	14	9	247			22	3	2	0	1	1	2
	-0.023	3	1	0	0	1	0	63			6	0	11	1	15	21	335			28	3	2	0	1	0	6
	-0.001	4	1	0	1	3	1	98			3	2	6	4	22	15	392			27	6	2	1	0	0	10
	0.021	11	0	1	1	6	2	125			2	1	6	2	18	18	444			30	2	1	0	0	0	10
	0.043	6	2	1	0	2	3	172			2	1	4	7	8	24	498			23	0	1	3	0	1	20
	0.065	10	4	2	1	12	6	239			3	0	4	13	14	18	626			13	2	1	1	2	0	23
	0.087	0	2	5	1	16	5	293			2	0	4	7	9	18	804			9	2	1	3	1	2	20
	0.109	0	1	7	0	23	7	429			3	1	5	8	11	50	1070			11	2	1	2	1	2	46
	0.131	7	0	1	1	13	3	460			3	0	8	11	11	82	1259			13	0	0	5	0	1	61
	0.153	5	2	0	0	16	19	392			2	1	3	3	13	112	1358			7	5	1	4	1	0	85
	0.175	6	1	0	1	25	21	373			3	1	13	7	17	178	1383			13	5	1	4	1	1	181
	0.197	6	1	0	1	23	26	348			9	2	10	7	20	242	1313			14	3	1	5	2	1	287
	0.219	6	2	3	1	39	37	331			3	1	15	7	24	337	1043			18	2	0	3	0	0	478
	0.241	12	1	3	3	55	47	308			4	2	13	13	31	402	889			22	10	4	5	2	3	621
	0.263	4	0	1	6	76	66	228			7	0	22	14	38	459	725			29	9	3	9	3	6	891
	0.285	8	2	4	2	74	91	205			4	3	31	10	48	485	578			23	3	3	9	5	5	974
	0.307	4	1	1	4	105	122	160			12	2	37	19	47	532	443			22	9	4	20	5	4	831
	0.329	6	2	4	8	112	109	145			7	6	40	15	72	467	382			22	7	3	13	5	6	763
	0.351	9	2	8	14	120	139	140			16	5	65	26	87	452	314			36	6	4	23	1	12	529
	0.373	16	0	9	7	119	137	126			17	8	76	42	85	397	218			37	13	3	24	7	13	369
	0.395	14	2	8	19	133	117	114			16	8	104	40	106	333	219			54	20	4	24	5	13	255
	0.417	24	3	14	25	134	145	111			27	9	109	55	121	282	199			42	15	6	28	8	26	154
	0.439	23	3	16	32	121	134	99			25	15	143	57	120	237	155			57	18	15	28	10	37	105
	0.461	29	10	18	37	161	122	98			39	16	161	88	143	206	147			71	12	8	41	10	41	62
	0.483	34	10	27	49	156	116	78			49	10	194	93	159	185	117			64	28	10	45	13	66	58
	0.505	30	10	30	57	152	87	75			75	27	219	133	145	126	124			86	25	19	60	12	104	37
	0.527	54	12	49	55	136	96	80			86	26	239	142	180	84	105			72	31	14	85	14	127	41
	0.549	67	13	47	71	101	66	56			136	23	283	186	202	96	84			122	39	18	96	24	195	32
	0.571	70	13	49	79	111	73	53			151	36	325	195	208	67	68			122	49	26	134	27	246	29
	0.593	92	27	67	96	89	82	49			178	40	286	208	170	64	67			137	72	55	158	35	294	24
	0.615	131	36	86	98	78	60	55			246	58	321	233	154	51	37			146	77	74	217	44	391	14
	0.637	152	45	79	137	68	46	32			234	69	272	234	146	43	47			162	138	81	241	57	359	20
	0.659	196	55	93	127	72	55	36			350	72	304	271	138	34	43			173	142	129	349	87	342	18
	0.681	222	59	112	127	62	32	28			394	86	300	263	139	36	36			191	201	188	449	118	277	24
	0.703	337	60	99	122	50	40	13			437	95	226	281	106	36	37			224	248	265	547	124	240	20
	0.725	418	89	111	114	50	27	20			647	93	234	255	80	18	35			265	323	348	668	168	214	32
	0.747	585	117	105	99	53	30	20			937	109	244	221	64	24	23			338	395	371	725	204	140	28
	0.769	787	130	118	103	26	33	20			1303	104	209	221	52	20	38			414	439	462	853	254	124	39
	0.791	1086	153	105	115	35	23	22			1595	126	237	183	42	24	43			516	508	476	909	223	67	22
	0.813	1540	236	108	95	17	17	23			1858	127	166	161	35	19	30			747	623	418	747	223	67	34
	0.835	2025	288	136	91	26	16	12			1824	143	138	170	34	18	41			795	688	359	655	199	51	37
	0.857	2328	394	122	101	14	11	15			1272	136	98	155	32	23	26			647	633	280	540	166	44	42
	0.879	2171	414	147	83	11	11	5			866	108	51	132	20	15	24			310	322	121	449	137	54	41
	0.901	1397	400	133	80	12	11	7			443	90	47	99	18	2	16			127	153	24	313	91	43	25
	0.923	641	261	96	62	6	10	8			217	59	5	89	12	0	22			36	26	0	236	58	28	8
	0.945	243	129	58	53	10	5	10			118	31	6	72	13	0	13			9	3	0	167	43	12	2
	0.967	77	57	26	31	11	12	2			52	25	4	46	10	0	10			3	0	0	91	20	4	0
	0.989	18	13	10	19	10	7	2			10	15	3	38	4	0	7			2	0	0	28	1	1	0

## Sheet: 2c
WT-MBP CTD refolding		N	0.1	0.2	0.3	0.5	0.9	2
	-0.088	2	0	6	2	7	-0.088	3
	-0.064	6	2	6	6	13	-0.064	12
	-0.04	12	2	7	12	16	-0.04	17
	-0.016	8	5	7	8	11	-0.016	14
	0.008	5	0	9	5	12	0.008	7
	0.032	8	4	12	8	6	0.032	13
	0.056	5	1	3	5	4	0.056	7
	0.08	3	3	7	3	4	0.08	4
	0.104	2	1	7	2	5	0.104	8
	0.128	1	3	6	1	1	0.128	3
	0.152	1	3	3	1	3	0.152	6
	0.176	2	5	3	2	5	0.176	7
	0.2	3	5	5	3	3	0.2	16
	0.224	1	2	4	1	2	0.224	10
	0.248	1	1	2	1	4	0.248	18
	0.272	2	3	1	2	4	0.272	25
	0.296	1	4	1	1	2	0.296	33
	0.32	1	3	2	1	7	0.32	50
	0.344	3	2	2	3	5	0.344	52
	0.368	6	3	4	6	2	0.368	55
	0.392	4	5	2	4	2	0.392	60
	0.416	3	5	9	3	3	0.416	48
	0.44	6	6	9	6	11	0.44	59
	0.464	9	2	9	9	11	0.464	55
	0.488	6	15	13	6	10	0.488	59
	0.512	8	15	15	8	17	0.512	67
	0.536	14	15	40	14	17	0.536	57
	0.56	15	21	43	15	31	0.56	53
	0.584	14	25	53	14	28	0.584	55
	0.608	20	33	59	20	36	0.608	64
	0.632	27	28	50	27	46	0.632	60
	0.656	27	42	80	27	49	0.656	70
	0.68	44	47	71	44	72	0.68	63
	0.704	31	68	89	31	72	0.704	49
	0.728	54	75	116	54	93	0.728	48
	0.752	75	131	185	75	110	0.752	50
	0.776	109	169	235	109	165	0.776	36
	0.8	181	240	342	181	204	0.8	38
	0.824	180	312	355	180	272	0.824	33
	0.848	223	349	368	223	256	0.848	31
	0.872	195	309	326	195	231	0.872	19
	0.896	136	228	236	136	172	0.896	17
	0.92	79	129	132	79	95	0.92	21
	0.944	42	66	65	42	40	0.944	11
	0.968	26	38	36	26	14	0.968	10
	0.992	5	20	16	5	6	0.992	8
	1.016	2	15	3	2	0	1.016	2
	1.04	0	4	1	0	1	1.04	1
	1.064	0	1	0	0	0	1.064	0
	1.088	0	1	0	0	0	1.088	0

## Sheet: 2d
NTD 0.2 M GuHCl refolding	Bin				0.2 M GuHCl+TMAO	Bin
	-0.188	1				-0.188	5
	-0.164	1				-0.164	1
	-0.14	0				-0.14	2
	-0.116	1				-0.116	7
	-0.092	2				-0.092	8
	-0.068	10				-0.068	19
	-0.044	10				-0.044	19
	-0.02	30				-0.02	18
	0.004	15				0.004	12
	0.028	13				0.028	10
	0.052	6				0.052	14
	0.076	8				0.076	10
	0.1	3				0.1	9
	0.124	11				0.124	8
	0.148	9				0.148	6
	0.172	12				0.172	6
	0.196	9				0.196	8
	0.22	3				0.22	10
	0.244	14				0.244	5
	0.268	17				0.268	13
	0.292	23				0.292	10
	0.316	13				0.316	14
	0.34	32				0.34	8
	0.364	46				0.364	20
	0.388	51				0.388	15
	0.412	58				0.412	31
	0.436	58				0.436	40
	0.46	96				0.46	41
	0.484	85				0.484	41
	0.508	96				0.508	53
	0.532	133				0.532	66
	0.556	126				0.556	60
	0.58	115				0.58	92
	0.604	144				0.604	99
	0.628	153				0.628	115
	0.652	164				0.652	124
	0.676	155				0.676	156
	0.7	159				0.7	184
	0.724	153				0.724	210
	0.748	175				0.748	248
	0.772	167				0.772	272
	0.796	202				0.796	313
	0.82	223				0.82	376
	0.844	211				0.844	384
	0.868	236				0.868	389
	0.892	203				0.892	331
	0.916	182				0.916	234
	0.94	133				0.94	145
	0.964	73				0.964	88
	0.988	60				0.988	60
